# Supplementary material for: Di­hydro­cyclam dimaleate [H2(cyclam)(maleate)2]
Source: Acta Crystallogr Sect E Struct Rep Online. 2013 Sep 21;69(Pt 10):o1574–5. doi: 10.1107/S1600536813025580 (PMC3790433; doi:10.1107/S1600536813025580)
Supplement: Supplementary file 1 [file e-69-o1574-sup1.cif]

##############################################################################
#                                                                            #
# This CIF contains the data in a paper accepted for publication in          #
# Acta Crystallographica Section E. It conforms to the requirements of       #
# Notes for Authors for Acta Crystallographica Section E, and has been       #
# peer reviewed under the auspices of the IUCr Commission on Journals.       #
#                                                                            #
# Full details of the Crystallographic Information File format               #
# are given in the paper "The Crystallographic Information File (CIF):       #
# a New Standard Archive File for Crystallography" by S. R. Hall, F. H.      #
# Allen and I. D. Brown [Acta Cryst. (1991), A47, 655-685].                  #
#                                                                            #
# The current version of the core CIF dictionary is obtainable from          #
# ftp://ftp.iucr.org/pub/cif_core.dic.                                       #
#                                                                            #
# Software is freely available for graphical display of the structure(s)     #
# in this CIF. For information consult the CIF software page                 #
# http://www.iucr.org/resources/cif/software.                                #
#                                                                            #
# This file may be used for bona fide research purposes within the           #
# scientific community so long as proper attribution is given to the journal # 
# article from which it was obtained.                                        #
#                                                                            #
##############################################################################
data_global
_audit_creation_method     SHELXL-97
_journal_date_recd_electronic     2013-09-06
_journal_date_accepted     2013-09-14
_journal_name_full     'Acta Crystallographica, Section E'
_journal_year     2013
_journal_volume     69
_journal_issue     10
_journal_page_first     o1574
_journal_page_last     o1575
_journal_paper_category     QO
_journal_paper_doi     10.1107/S1600536813025580
_journal_coeditor_code     HB7135
_publ_contact_author_name     'Pr. Mohammed Lachkar'
_publ_contact_author_address
;
Laboratory of Mineral Solid and Analytical Chemistry
Department of Chemistry
Faculty of Sciences
Po Box 717
60000 Oujda
Morocco
;
_publ_contact_author_email     limomusmba@gmail.com
_publ_contact_author_fax     '00212671556742'
_publ_contact_author_phone     '00212535733171'
_publ_section_title
;
Dihydrocyclam dimaleate [H~2~(cyclam)(maleate)~2~]
;
loop_
    _publ_author_name
    _publ_author_address
    'Mireille Ninon, Mbonzi Ombenga'
;     LCMSN, D\'epartement de Chimie
      Facult\'e des Sciences
      Universit\'e Moulay Ismail
      BP 11201, 50000 Mekn\`es, Morocco
;
    'Fahim, Mohammed'
;     LCMSN, D\'epartement de Chimie
      Facult\'e des Sciences
      Universit\'e Moulay Ismail
      BP 11201, 50000 Mekn\`es, Morocco
;
    'Lachkar, Mohammed'
;     LIMOM (CNRST, URAC 19), Department of Chemistry
      Faculty of Sciences
      University Sidi Mohamed Ben Abdellah
      BP 1796, 30000 F\`es, Morocco
;
    'Marco Contelles, Jos\'e Luis'
;
Laboratorio de Radicales Libres y Quimica Computacional
Instituto de Quimica Organica General
Consejo Superior de Investigaciones Cientificas
C/ Juan de la Cierva, 3
28006-Madrid, Spain
;
    'Perles, Josefina'
;
Laboratorio de Difracci\'on de Rayos X de Monocristal
Servicio Interdepartamental de Investigaci\'on
Universidad Aut\'onoma de Madrid
;
    'El Bali, Brahim'
;
LCSMA, Department of Chemistry
Faculty of Sciences
University Mohamed I
Po. Box 717
60000 Oujda, Morocco
;
_publ_section_synopsis     .
data_I
_database_code_depnum_ccdc_archive 'CCDC 961015'
_chemical_name_systematic               
'1,4,8,11-Tetraazacyclotetradecane-1,8-diium bis(3-carboxyprop-2-enoate)'
_chemical_name_common                   'Dihydrocyclam dimaleate'
_chemical_formula_moiety     'C10 H26 N4, 2(C4 H3 O4)'
_chemical_formula_sum     'C18 H32 N4 O8'
_chemical_formula_iupac     'C10 H26 N4 2+ , 2C4 H3 O4 -'
_chemical_formula_weight     432.48
_chemical_melting_point     ?
_space_group_crystal_system     monoclinic
_space_group_name_H-M_alt     'P 1 21/n 1'
_space_group_name_Hall     '-P 2yn'
loop_
    _space_group_symop_operation_xyz
    'x, y, z'
    '-x+1/2, y+1/2, -z+1/2'
    '-x, -y, -z'
    'x-1/2, -y-1/2, z-1/2'
_cell_length_a     8.29250(10)
_cell_length_b     13.5841(2)
_cell_length_c     19.2995(3)
_cell_angle_alpha     90
_cell_angle_beta     98.7970(10)
_cell_angle_gamma     90
_cell_volume     2148.44(5)
_cell_formula_units_Z     4
_cell_measurement_reflns_used     ?
_cell_measurement_theta_min     ?
_cell_measurement_theta_max     ?
_cell_measurement_temperature     100.(2)
_exptl_crystal_description     prism
_exptl_crystal_colour     colourless
_exptl_crystal_size_max     0.25
_exptl_crystal_size_mid     0.20
_exptl_crystal_size_min     0.20
_exptl_crystal_density_diffrn     1.337
_exptl_crystal_density_meas     ?
_exptl_crystal_density_method     'not measured'
_exptl_crystal_F_000     928
_exptl_absorpt_coefficient_mu     0.887
_exptl_absorpt_correction_type     multi-scan
_exptl_absorpt_process_details     '(SADABS; Bruker, 2005)'
_exptl_absorpt_correction_T_min     0.81
_exptl_absorpt_correction_T_max     0.84
_exptl_special_details
;
;
_diffrn_ambient_temperature     100.(2)
_diffrn_radiation_type     CuK\a
_diffrn_radiation_wavelength     1.54178
_diffrn_radiation_monochromator     ?
_diffrn_measurement_device_type     'Bruker SMART CCD'
_diffrn_measurement_method     \w
_diffrn_detector_area_resol_mean     ?
_diffrn_reflns_number     18854
_diffrn_reflns_av_R_equivalents     0.0238
_diffrn_reflns_av_sigmaI/netI     0.0220
_diffrn_reflns_theta_min     4.64
_diffrn_reflns_theta_max     70.07
_diffrn_reflns_theta_full     70.07
_diffrn_measured_fraction_theta_max     0.984
_diffrn_measured_fraction_theta_full     0.984
_diffrn_reflns_limit_h_min     -10
_diffrn_reflns_limit_h_max     9
_diffrn_reflns_limit_k_min     -16
_diffrn_reflns_limit_k_max     16
_diffrn_reflns_limit_l_min     -23
_diffrn_reflns_limit_l_max     23
loop_
    _refln_index_h
    _refln_index_k
    _refln_index_l
    _refln_observed_status
    _refln_F_squared_meas
    _refln_F_squared_calc
    2 0 0 o 4451.30 4672.42
    4 0 0 o 0.83 0.22
    6 0 0 o 1.67 0.47
    8 0 0 o 104.16 113.81
    1 1 0 o 3678.57 3938.03
    2 1 0 o 13994.29 14134.56
    3 1 0 o 1342.88 1331.34
    4 1 0 o 433.24 421.52
    5 1 0 o 11.89 6.94
    6 1 0 o 104.11 107.00
    7 1 0 o 148.82 146.21
    8 1 0 o 2.28 0.89
    9 1 0 o 1.73 1.13
    0 2 0 o 860.03 992.76
    1 2 0 o 44.04 67.02
    2 2 0 o 44897.10 45219.23
    3 2 0 o 211.88 173.89
    4 2 0 o 5.77 3.38
    5 2 0 o 0.94 0.25
    6 2 0 o 28.84 32.65
    7 2 0 o 114.56 116.03
    8 2 0 o 0.58 0.73
    9 2 0 o 210.95 198.05
    1 3 0 o 143.78 180.96
    2 3 0 o 288.46 281.68
    3 3 0 o 24.96 31.93
    4 3 0 o 10.80 11.85
    5 3 0 o 108.04 115.57
    6 3 0 o 109.28 121.13
    7 3 0 o 32.57 36.63
    8 3 0 o 38.16 38.17
    9 3 0 o 3.89 6.44
    1 4 0 o 16611.03 16370.51
    2 4 0 o 152.66 151.99
    3 4 0 o 8.46 7.73
    4 4 0 o 2100.25 1913.93
    5 4 0 o 474.86 521.04
    6 4 0 o 22.23 19.33
    7 4 0 o 258.93 247.02
    8 4 0 o 259.81 258.08
    9 4 0 o 35.57 33.32
    1 5 0 o 1783.42 1630.81
    2 5 0 o 285.58 226.79
    3 5 0 o 1146.11 1067.08
    4 5 0 o 34.23 29.84
    5 5 0 o 772.64 858.90
    6 5 0 o 16.46 15.72
    7 5 0 o 178.39 187.41
    8 5 0 o 321.36 295.82
    9 5 0 o 5.76 5.49
    0 6 0 o 831.40 829.57
    1 6 0 o 359.13 335.35
    2 6 0 o 2791.01 2615.97
    3 6 0 o 6839.81 6788.36
    4 6 0 o 589.68 609.71
    5 6 0 o 37.30 39.94
    6 6 0 o 301.19 299.66
    7 6 0 o 53.83 55.69
    8 6 0 o 33.72 27.53
    9 6 0 o 25.29 19.50
    1 7 0 o 787.14 822.32
    2 7 0 o 195.37 171.46
    3 7 0 o 86.83 94.91
    4 7 0 o 144.72 165.29
    5 7 0 o 1748.06 1770.50
    6 7 0 o 36.38 30.95
    7 7 0 o 407.11 414.76
    8 7 0 o 36.32 34.74
    9 7 0 o 0.09 0.06
    0 8 0 o 241.47 238.68
    1 8 0 o 15.43 16.23
    2 8 0 o 1563.37 1542.25
    3 8 0 o 9.97 9.30
    4 8 0 o 43.06 43.75
    5 8 0 o 94.87 102.30
    6 8 0 o 163.83 156.86
    7 8 0 o 0.36 0.25
    8 8 0 o 72.19 70.89
    1 9 0 o 71.67 86.54
    2 9 0 o 9.71 14.46
    3 9 0 o 11.22 10.54
    4 9 0 o 816.27 820.14
    5 9 0 o 433.79 414.84
    6 9 0 o 59.96 58.43
    7 9 0 o 249.73 243.48
    8 9 0 o -0.02 0.00
    0 10 0 o 5.27 7.29
    1 10 0 o 102.02 112.17
    2 10 0 o 66.19 65.16
    3 10 0 o 194.09 213.47
    4 10 0 o 2.93 0.95
    5 10 0 o 29.56 27.54
    6 10 0 o 32.88 27.27
    7 10 0 o 12.12 16.60
    1 11 0 o 1.14 1.43
    2 11 0 o 144.96 145.93
    3 11 0 o 1479.44 1480.57
    4 11 0 o 2.21 1.19
    5 11 0 o 168.38 167.17
    6 11 0 o 23.95 21.28
    7 11 0 o 13.70 12.49
    0 12 0 o 57.69 66.57
    1 12 0 o 451.16 436.45
    2 12 0 o 214.31 205.92
    3 12 0 o 1053.65 1045.96
    4 12 0 o 295.32 304.94
    5 12 0 o 0.65 1.47
    6 12 0 o 104.93 108.81
    1 13 0 o 604.01 579.47
    2 13 0 o 52.61 51.26
    3 13 0 o 24.64 24.78
    4 13 0 o 59.95 72.50
    5 13 0 o 0.04 1.37
    6 13 0 o 20.72 19.21
    0 14 0 o 228.75 226.46
    1 14 0 o 445.57 427.73
    2 14 0 o 126.56 124.53
    3 14 0 o 32.42 28.79
    4 14 0 o 1.05 2.03
    5 14 0 o 0.42 1.14
    1 15 0 o 202.54 201.11
    2 15 0 o 115.12 115.47
    3 15 0 o 16.57 19.81
    4 15 0 o -0.09 0.07
    0 16 0 o 196.37 197.24
    1 16 0 o 10.11 6.13
    2 16 0 o 8.45 9.27
    -9 0 1 o 71.32 71.79
    -7 0 1 o 149.61 146.32
    -5 0 1 o 4091.14 4048.93
    -3 0 1 o 3.59 0.18
    -1 0 1 o 1679.77 1719.88
    1 0 1 o 192.14 149.68
    3 0 1 o 481.47 430.89
    5 0 1 o 333.73 362.61
    7 0 1 o 323.33 327.71
    9 0 1 o 0.71 0.56
    -10 1 1 o 97.49 93.33
    -9 1 1 o 29.97 27.00
    -8 1 1 o 16.36 16.20
    -7 1 1 o 50.43 51.08
    -6 1 1 o 6.77 9.76
    -5 1 1 o 14.96 16.84
    -4 1 1 o 268.72 271.50
    -3 1 1 o 1256.51 1266.25
    -2 1 1 o 3651.09 3700.46
    -1 1 1 o 852.67 920.11
    1 1 1 o 3366.90 3179.34
    2 1 1 o 9144.53 9069.12
    3 1 1 o 3230.31 3077.11
    4 1 1 o 215.92 217.15
    5 1 1 o 705.21 667.54
    6 1 1 o 33.01 35.10
    7 1 1 o 4.03 3.63
    8 1 1 o 139.37 134.60
    9 1 1 o 376.31 363.08
    -9 2 1 o 507.67 458.76
    -8 2 1 o 4.11 0.17
    -7 2 1 o 183.04 178.73
    -6 2 1 o 404.86 416.79
    -5 2 1 o 56.38 59.11
    -4 2 1 o 587.74 501.19
    -3 2 1 o 2236.29 2138.77
    -2 2 1 o 1042.24 1035.97
    -1 2 1 o 2018.40 1977.03
    0 2 1 o 3895.05 3684.67
    1 2 1 o 4995.63 4976.58
    2 2 1 o 2352.94 2373.01
    3 2 1 o 283.77 229.69
    4 2 1 o 34.19 28.77
    5 2 1 o 430.88 431.30
    6 2 1 o 1098.03 1127.82
    7 2 1 o 323.29 322.08
    8 2 1 o 970.54 955.15
    9 2 1 o 121.19 112.46
    -9 3 1 o 2.98 2.35
    -8 3 1 o 17.40 16.01
    -7 3 1 o 178.73 187.10
    -6 3 1 o 21.91 17.59
    -5 3 1 o 368.24 409.37
    -4 3 1 o 287.45 273.59
    -3 3 1 o 106.76 89.55
    -2 3 1 o 6975.80 6746.96
    -1 3 1 o 38432.27 38550.66
    1 3 1 o 13322.56 12807.13
    2 3 1 o 9396.76 8920.53
    3 3 1 o 162.99 146.09
    4 3 1 o 1621.63 1537.93
    5 3 1 o 214.62 239.72
    6 3 1 o 243.39 263.26
    7 3 1 o 116.54 123.41
    8 3 1 o -0.01 0.47
    9 3 1 o 121.16 112.49
    -9 4 1 o 15.07 17.52
    -8 4 1 o 1.72 1.98
    -7 4 1 o 537.20 516.91
    -6 4 1 o 28.89 27.75
    -5 4 1 o 5.47 6.90
    -4 4 1 o 2384.60 2439.75
    -3 4 1 o 1570.73 1563.47
    -2 4 1 o 404.03 386.76
    -1 4 1 o 1374.63 1254.71
    0 4 1 o 4.18 1.20
    1 4 1 o 33.25 30.97
    2 4 1 o 335.56 272.06
    3 4 1 o 995.89 927.51
    4 4 1 o 776.18 735.27
    5 4 1 o 459.86 467.22
    6 4 1 o 16.88 15.94
    7 4 1 o 86.74 81.71
    8 4 1 o 462.53 448.67
    9 4 1 o 26.09 27.81
    -9 5 1 o 20.87 19.41
    -8 5 1 o 311.55 321.45
    -7 5 1 o 257.71 250.47
    -6 5 1 o 336.78 352.02
    -5 5 1 o 236.28 251.80
    -4 5 1 o 1103.07 1067.92
    -3 5 1 o 3034.46 2972.93
    -2 5 1 o 71.92 73.11
    -1 5 1 o 1433.40 1342.32
    0 5 1 o 8.78 4.90
    1 5 1 o 1741.37 1674.06
    2 5 1 o 968.83 876.68
    3 5 1 o 6305.39 6115.64
    4 5 1 o 3167.13 3261.41
    5 5 1 o 4.29 5.57
    6 5 1 o 171.99 175.97
    7 5 1 o 2.00 1.09
    8 5 1 o 842.93 834.74
    9 5 1 o 159.67 152.66
    -8 6 1 o 4.45 4.53
    -7 6 1 o 16.93 12.59
    -6 6 1 o 41.21 39.19
    -5 6 1 o 34.58 45.99
    -4 6 1 o 1433.95 1477.03
    -3 6 1 o 347.34 382.65
    -2 6 1 o 8206.91 8003.71
    -1 6 1 o 748.56 693.32
    0 6 1 o 387.67 387.92
    1 6 1 o 114.33 96.16
    2 6 1 o 18.17 9.77
    3 6 1 o 54.81 38.06
    4 6 1 o 43.44 36.11
    5 6 1 o 666.70 676.64
    6 6 1 o 22.26 19.93
    7 6 1 o 8.59 13.18
    8 6 1 o 29.24 22.33
    9 6 1 o 3.44 2.28
    -8 7 1 o 149.55 144.72
    -7 7 1 o 82.87 76.67
    -6 7 1 o 60.36 64.32
    -5 7 1 o 1181.61 1234.06
    -4 7 1 o 387.75 396.81
    -3 7 1 o 254.54 275.24
    -2 7 1 o 98.12 117.23
    -1 7 1 o 752.20 724.47
    0 7 1 o 372.79 361.08
    1 7 1 o 14.45 14.14
    2 7 1 o 1307.64 1314.36
    3 7 1 o 1551.10 1492.54
    4 7 1 o 19.28 14.41
    5 7 1 o 1648.27 1757.91
    6 7 1 o 2216.60 2262.30
    7 7 1 o 139.26 131.68
    8 7 1 o 20.53 19.49
    -8 8 1 o 3.28 3.50
    -7 8 1 o 80.84 72.11
    -6 8 1 o 1.31 1.62
    -5 8 1 o 943.07 979.64
    -4 8 1 o 1192.04 1204.79
    -3 8 1 o 299.59 304.90
    -2 8 1 o 1480.62 1530.57
    -1 8 1 o 196.08 206.99
    0 8 1 o 308.05 304.47
    1 8 1 o 864.67 897.88
    2 8 1 o 351.68 406.42
    3 8 1 o 72.18 72.90
    4 8 1 o 551.56 588.62
    5 8 1 o 4.77 5.09
    6 8 1 o 1.49 0.33
    7 8 1 o 1.38 1.57
    8 8 1 o 22.98 31.76
    -8 9 1 o -0.12 0.07
    -7 9 1 o 150.87 142.19
    -6 9 1 o 66.82 60.05
    -5 9 1 o 64.79 64.10
    -4 9 1 o 3351.07 3399.52
    -3 9 1 o 236.08 255.27
    -2 9 1 o 10.13 12.06
    -1 9 1 o 954.88 1038.51
    0 9 1 o 530.88 536.73
    1 9 1 o 532.92 531.32
    2 9 1 o 55.88 54.34
    3 9 1 o 42.80 38.08
    4 9 1 o 880.87 861.09
    5 9 1 o 40.72 42.00
    6 9 1 o 6.54 8.41
    7 9 1 o 110.20 112.58
    8 9 1 o 4.26 3.46
    -7 10 1 o 95.13 99.76
    -6 10 1 o 926.95 901.11
    -5 10 1 o 105.54 104.41
    -4 10 1 o 43.23 39.53
    -3 10 1 o 436.19 436.19
    -2 10 1 o 52.24 58.02
    -1 10 1 o 7.07 4.34
    0 10 1 o 472.28 472.07
    1 10 1 o 27.19 30.14
    2 10 1 o 236.67 252.90
    3 10 1 o 5.58 5.44
    4 10 1 o 194.98 194.64
    5 10 1 o 570.51 555.97
    6 10 1 o 19.33 13.63
    7 10 1 o 33.16 34.67
    -7 11 1 o 27.63 27.31
    -6 11 1 o 127.58 140.44
    -5 11 1 o 2.90 4.47
    -4 11 1 o 116.64 120.12
    -3 11 1 o 22.18 21.96
    -2 11 1 o 9.96 10.77
    -1 11 1 o 442.32 443.15
    0 11 1 o 105.93 108.76
    1 11 1 o 195.23 203.36
    2 11 1 o 5.42 5.06
    3 11 1 o 559.10 566.15
    4 11 1 o 9.98 6.82
    5 11 1 o 292.62 292.35
    6 11 1 o 83.19 87.70
    7 11 1 o 6.79 9.69
    -6 12 1 o 12.02 12.90
    -5 12 1 o 206.34 234.47
    -4 12 1 o 80.63 89.15
    -3 12 1 o 1.36 1.18
    -2 12 1 o 27.23 33.34
    -1 12 1 o 112.46 123.62
    0 12 1 o 13.95 14.02
    1 12 1 o 314.14 290.26
    2 12 1 o 1033.99 1011.39
    3 12 1 o 489.39 473.44
    4 12 1 o 163.99 158.70
    5 12 1 o 1.94 2.90
    6 12 1 o 9.37 6.24
    -5 13 1 o 2.57 3.66
    -4 13 1 o 22.45 22.84
    -3 13 1 o 2.59 4.15
    -2 13 1 o 2.15 1.68
    -1 13 1 o 129.31 123.02
    0 13 1 o 104.41 109.89
    1 13 1 o 18.61 18.48
    2 13 1 o 166.47 180.55
    3 13 1 o 877.72 825.89
    4 13 1 o 2.15 1.14
    5 13 1 o 343.76 340.19
    6 13 1 o 10.12 9.88
    -5 14 1 o 1.41 3.65
    -4 14 1 o 0.57 1.00
    -3 14 1 o 79.58 85.51
    -2 14 1 o 246.24 228.09
    -1 14 1 o 118.37 119.73
    0 14 1 o 321.38 290.81
    1 14 1 o 564.30 535.14
    2 14 1 o 31.75 31.06
    3 14 1 o 7.77 7.95
    4 14 1 o 239.56 244.05
    5 14 1 o 17.15 14.02
    -4 15 1 o 22.17 15.94
    -3 15 1 o 50.65 53.36
    -2 15 1 o 156.50 145.25
    -1 15 1 o 92.88 94.12
    0 15 1 o 168.49 172.70
    1 15 1 o 92.80 91.74
    2 15 1 o 2.46 2.85
    3 15 1 o 0.23 0.97
    4 15 1 o 7.97 6.54
    -2 16 1 o 67.34 75.93
    -1 16 1 o 17.65 10.28
    0 16 1 o 444.08 445.67
    1 16 1 o 7.89 9.12
    2 16 1 o 181.84 184.45
    -8 0 2 o 5.61 7.22
    -6 0 2 o 1254.47 1358.84
    -4 0 2 o 901.22 927.51
    -2 0 2 o 5671.30 6538.89
    0 0 2 o 544.83 632.85
    2 0 2 o 2739.71 2552.08
    4 0 2 o 6.60 2.21
    6 0 2 o 3610.82 3631.07
    8 0 2 o 2679.10 2521.02
    -10 1 2 o 1.02 1.39
    -9 1 2 o 0.20 1.06
    -8 1 2 o 771.93 753.97
    -7 1 2 o 109.83 118.22
    -6 1 2 o 5.28 3.91
    -5 1 2 o 89.46 95.42
    -4 1 2 o 166.22 203.54
    -3 1 2 o 382.97 316.82
    -2 1 2 o 115.62 108.60
    -1 1 2 o 3498.48 3612.61
    0 1 2 o 642.54 652.27
    1 1 2 o 294.03 339.15
    2 1 2 o 103.09 98.31
    3 1 2 o 2250.00 2236.76
    4 1 2 o 534.22 486.59
    5 1 2 o 317.36 329.36
    6 1 2 o 414.24 428.45
    7 1 2 o 231.17 240.23
    8 1 2 o 124.96 121.78
    9 1 2 o 4.39 3.05
    -10 2 2 o 59.21 56.77
    -9 2 2 o 267.17 254.36
    -8 2 2 o 126.48 128.27
    -7 2 2 o 15.97 13.65
    -6 2 2 o 310.01 306.03
    -5 2 2 o 794.95 811.96
    -4 2 2 o 2993.29 3143.29
    -3 2 2 o 553.81 482.79
    -2 2 2 o 463.74 495.55
    -1 2 2 o 2712.37 3181.97
    0 2 2 o 1939.22 2139.88
    1 2 2 o 3139.04 3503.06
    2 2 2 o 3863.06 3903.00
    3 2 2 o 1565.81 1571.15
    4 2 2 o 2923.57 2767.47
    5 2 2 o 60.42 72.36
    6 2 2 o 8.63 8.45
    7 2 2 o 161.00 159.57
    8 2 2 o 66.29 64.23
    9 2 2 o 140.80 165.26
    -9 3 2 o 59.77 58.74
    -8 3 2 o 730.79 717.10
    -7 3 2 o 78.90 78.68
    -6 3 2 o 2209.89 2311.55
    -5 3 2 o 4.91 4.54
    -4 3 2 o 2411.37 2184.57
    -3 3 2 o 4376.13 4261.43
    -2 3 2 o 568.89 508.25
    -1 3 2 o 1870.05 1922.08
    0 3 2 o 8511.45 9430.71
    1 3 2 o 608.12 644.92
    2 3 2 o 229.65 169.28
    3 3 2 o 10.62 8.99
    4 3 2 o 17.78 13.09
    5 3 2 o 2.55 0.08
    6 3 2 o 142.29 153.46
    7 3 2 o 381.33 377.13
    8 3 2 o 73.92 74.55
    9 3 2 o 103.88 98.91
    -9 4 2 o 68.63 59.53
    -8 4 2 o 80.98 84.19
    -7 4 2 o 27.75 31.57
    -6 4 2 o 207.32 226.32
    -5 4 2 o 67.19 79.86
    -4 4 2 o 121.40 127.03
    -3 4 2 o 15.64 4.23
    -2 4 2 o 11985.08 11017.29
    -1 4 2 o 11189.15 11625.56
    0 4 2 o 351.02 366.08
    1 4 2 o 5132.49 5185.72
    2 4 2 o 5767.50 5570.37
    3 4 2 o 1416.21 1382.70
    4 4 2 o 738.64 653.07
    5 4 2 o 198.19 194.91
    6 4 2 o 341.87 334.45
    7 4 2 o 840.86 797.97
    8 4 2 o 5.84 4.02
    9 4 2 o 187.65 178.33
    -9 5 2 o 2.60 4.54
    -8 5 2 o 343.06 337.64
    -7 5 2 o 343.25 324.07
    -6 5 2 o 421.82 449.45
    -5 5 2 o 645.13 649.60
    -4 5 2 o 2311.99 2307.81
    -3 5 2 o 2414.32 2300.76
    -2 5 2 o 288.49 281.71
    -1 5 2 o 14.57 5.72
    0 5 2 o 447.19 395.29
    1 5 2 o 2913.97 2933.52
    2 5 2 o 1419.66 1309.84
    3 5 2 o 1392.15 1285.86
    4 5 2 o 44.28 57.16
    5 5 2 o 915.15 967.20
    6 5 2 o 1.35 0.23
    7 5 2 o 30.07 30.86
    8 5 2 o 61.38 50.52
    9 5 2 o 195.81 179.82
    -9 6 2 o 2.09 0.89
    -8 6 2 o 79.96 81.89
    -7 6 2 o 91.23 90.74
    -6 6 2 o 92.09 95.03
    -5 6 2 o 150.87 155.70
    -4 6 2 o 0.65 0.27
    -3 6 2 o 1368.95 1235.59
    -2 6 2 o 1.49 3.23
    -1 6 2 o 1463.70 1485.75
    0 6 2 o 1109.75 1164.10
    1 6 2 o 15.22 1.30
    2 6 2 o 108.62 114.82
    3 6 2 o 31.66 25.68
    4 6 2 o 3154.06 3283.23
    5 6 2 o 211.96 243.52
    6 6 2 o 285.92 315.48
    7 6 2 o 1.82 2.23
    8 6 2 o 0.21 0.01
    9 6 2 o 80.41 81.50
    -9 7 2 o 66.40 62.35
    -8 7 2 o 19.30 23.14
    -7 7 2 o 7.25 5.80
    -6 7 2 o 449.37 423.61
    -5 7 2 o 1128.06 1142.15
    -4 7 2 o 1511.14 1549.38
    -3 7 2 o 38.45 39.31
    -2 7 2 o 908.92 840.63
    -1 7 2 o 29.23 26.07
    0 7 2 o 653.60 586.91
    1 7 2 o 2126.47 1998.45
    2 7 2 o 117.42 122.06
    3 7 2 o 1399.62 1506.82
    4 7 2 o 2224.33 2242.39
    5 7 2 o 362.23 368.32
    6 7 2 o 1841.43 1813.30
    7 7 2 o -0.08 0.92
    8 7 2 o 166.95 158.46
    -8 8 2 o 13.70 14.51
    -7 8 2 o 10.07 12.01
    -6 8 2 o 159.40 172.79
    -5 8 2 o 344.46 364.06
    -4 8 2 o 26.94 33.09
    -3 8 2 o 301.32 283.18
    -2 8 2 o 96.36 87.17
    -1 8 2 o 6.32 5.90
    0 8 2 o 566.06 619.91
    1 8 2 o 4.21 0.11
    2 8 2 o 375.33 398.93
    3 8 2 o 63.89 69.45
    4 8 2 o 186.11 180.12
    5 8 2 o 582.62 580.93
    6 8 2 o 257.72 246.89
    7 8 2 o 253.73 276.66
    8 8 2 o 18.22 15.09
    -8 9 2 o 0.16 0.00
    -7 9 2 o 22.45 19.39
    -6 9 2 o 244.21 262.23
    -5 9 2 o 497.04 496.40
    -4 9 2 o 560.55 566.42
    -3 9 2 o 653.69 644.91
    -2 9 2 o 94.88 102.10
    -1 9 2 o 1543.74 1502.28
    0 9 2 o 359.39 379.26
    1 9 2 o 10.52 12.84
    2 9 2 o 133.48 133.26
    3 9 2 o 363.10 358.43
    4 9 2 o 1884.10 1943.28
    5 9 2 o 21.59 19.46
    6 9 2 o 55.92 53.63
    7 9 2 o 111.42 107.75
    8 9 2 o 69.04 70.67
    -7 10 2 o 155.15 146.55
    -6 10 2 o 26.63 27.94
    -5 10 2 o 361.86 373.71
    -4 10 2 o 182.76 190.61
    -3 10 2 o 104.40 102.94
    -2 10 2 o 274.22 271.00
    -1 10 2 o 6.99 9.68
    0 10 2 o 129.71 135.14
    1 10 2 o 357.95 381.55
    2 10 2 o 1.14 0.51
    3 10 2 o 596.51 596.16
    4 10 2 o 44.69 50.01
    5 10 2 o 891.13 888.10
    6 10 2 o 27.73 34.56
    7 10 2 o 11.36 5.48
    -7 11 2 o 261.88 275.92
    -6 11 2 o 64.70 67.98
    -5 11 2 o 112.94 115.38
    -4 11 2 o 100.99 95.19
    -3 11 2 o 1.57 0.42
    -2 11 2 o 583.09 570.53
    -1 11 2 o 2.68 2.01
    0 11 2 o 58.12 57.85
    1 11 2 o 2.22 1.52
    2 11 2 o 357.85 344.42
    3 11 2 o 537.69 499.76
    4 11 2 o 121.92 122.57
    5 11 2 o 25.32 25.42
    6 11 2 o 88.05 80.27
    7 11 2 o 18.01 26.49
    -6 12 2 o 49.43 43.01
    -5 12 2 o 85.44 78.07
    -4 12 2 o 281.91 293.11
    -3 12 2 o 133.24 125.30
    -2 12 2 o 619.78 599.07
    -1 12 2 o 16.81 15.81
    0 12 2 o 3.57 0.20
    1 12 2 o 220.20 220.65
    2 12 2 o 12.60 14.10
    3 12 2 o 14.53 11.31
    4 12 2 o 9.83 9.09
    5 12 2 o 306.55 300.74
    6 12 2 o 101.97 107.24
    -6 13 2 o 46.21 61.19
    -5 13 2 o 1.51 0.83
    -4 13 2 o 77.35 84.52
    -3 13 2 o 0.40 0.64
    -2 13 2 o 107.48 92.02
    -1 13 2 o 72.38 70.76
    0 13 2 o 19.14 13.31
    1 13 2 o 415.62 405.26
    2 13 2 o 90.65 96.54
    3 13 2 o 292.19 297.48
    4 13 2 o 150.11 158.79
    5 13 2 o -0.14 0.01
    6 13 2 o 23.92 19.18
    -5 14 2 o 79.59 89.57
    -4 14 2 o 160.74 180.94
    -3 14 2 o 103.63 98.42
    -2 14 2 o 10.70 10.51
    -1 14 2 o 62.64 60.45
    0 14 2 o 206.08 193.51
    1 14 2 o 18.34 17.34
    2 14 2 o 62.62 54.26
    3 14 2 o 43.30 45.43
    4 14 2 o 20.48 18.39
    5 14 2 o 1.39 0.80
    -4 15 2 o 11.13 8.95
    -3 15 2 o 15.66 20.30
    -2 15 2 o 105.20 105.81
    -1 15 2 o 18.93 15.06
    0 15 2 o 57.09 55.57
    1 15 2 o 227.44 207.68
    2 15 2 o 278.12 288.51
    3 15 2 o 102.24 102.26
    4 15 2 o 0.50 0.04
    -2 16 2 o 23.70 29.88
    -1 16 2 o 8.01 6.88
    0 16 2 o 21.77 20.71
    1 16 2 o 73.19 76.23
    2 16 2 o 180.98 159.55
    -9 0 3 o 134.70 105.33
    -7 0 3 o 96.44 107.26
    -5 0 3 o 3601.28 3682.10
    -3 0 3 o 10.10 5.98
    -1 0 3 o 81.38 118.96
    1 0 3 o 10537.39 10924.34
    3 0 3 o 1.86 5.20
    5 0 3 o 15.25 8.59
    7 0 3 o 367.96 393.35
    9 0 3 o 1615.18 1569.85
    -10 1 3 o 272.88 268.54
    -9 1 3 o 125.35 115.78
    -8 1 3 o 42.26 47.58
    -7 1 3 o 191.94 198.45
    -6 1 3 o 22.97 15.83
    -5 1 3 o 30.42 34.03
    -4 1 3 o 1115.20 1046.32
    -3 1 3 o 1663.10 1644.25
    -2 1 3 o 1101.21 1020.45
    -1 1 3 o 1217.12 1196.36
    0 1 3 o 1096.97 1096.96
    1 1 3 o 5155.26 5507.72
    2 1 3 o 75.59 57.29
    3 1 3 o 125.06 125.57
    4 1 3 o 1406.32 1374.25
    5 1 3 o 292.48 287.78
    6 1 3 o 193.21 219.45
    7 1 3 o 600.68 577.76
    8 1 3 o 376.10 365.86
    9 1 3 o 15.16 13.59
    -10 2 3 o -0.22 0.01
    -9 2 3 o 84.30 69.48
    -8 2 3 o 0.62 0.47
    -7 2 3 o 36.84 40.21
    -6 2 3 o 1355.58 1368.91
    -5 2 3 o 18.37 13.73
    -4 2 3 o 2225.53 2203.05
    -3 2 3 o 4748.82 4665.92
    -2 2 3 o 176.22 164.02
    -1 2 3 o 8210.92 8149.33
    0 2 3 o 2970.05 3073.49
    1 2 3 o 7499.04 7207.26
    2 2 3 o 842.18 871.33
    3 2 3 o 193.48 214.79
    4 2 3 o 121.40 88.48
    5 2 3 o 809.64 885.84
    6 2 3 o 32.16 30.76
    7 2 3 o 1564.33 1501.98
    8 2 3 o 44.84 40.94
    9 2 3 o 65.21 70.20
    -9 3 3 o 244.69 232.20
    -8 3 3 o 51.84 47.40
    -7 3 3 o 108.04 117.43
    -6 3 3 o 779.39 790.76
    -5 3 3 o 23.69 23.88
    -4 3 3 o 70.26 74.65
    -3 3 3 o 91.91 84.36
    -2 3 3 o 144.72 145.23
    -1 3 3 o 8142.96 8009.07
    0 3 3 o 487.91 494.58
    1 3 3 o 1096.72 1088.41
    2 3 3 o 2782.81 2516.19
    3 3 3 o 47.83 41.28
    4 3 3 o 77.26 89.04
    5 3 3 o 1209.14 1181.97
    6 3 3 o 562.06 549.20
    7 3 3 o 433.79 433.59
    8 3 3 o 358.07 336.51
    9 3 3 o 64.95 68.97
    -9 4 3 o 24.54 27.03
    -8 4 3 o 11.87 10.47
    -7 4 3 o 54.66 54.64
    -6 4 3 o 657.43 714.38
    -5 4 3 o 71.67 70.96
    -4 4 3 o 478.83 465.80
    -3 4 3 o 414.92 406.44
    -2 4 3 o 309.11 292.64
    -1 4 3 o 12379.54 11737.69
    0 4 3 o 35.01 33.54
    1 4 3 o 42.04 45.37
    2 4 3 o 2344.72 2097.55
    3 4 3 o 908.68 950.91
    4 4 3 o 1993.25 2014.62
    5 4 3 o 1124.55 1189.75
    6 4 3 o 212.59 204.05
    7 4 3 o 105.45 101.37
    8 4 3 o 23.54 25.50
    9 4 3 o 17.87 23.21
    -9 5 3 o 40.54 40.75
    -8 5 3 o 77.60 78.92
    -7 5 3 o 566.18 568.94
    -6 5 3 o 423.25 461.69
    -5 5 3 o 3.11 0.02
    -4 5 3 o 233.22 243.30
    -3 5 3 o 2360.54 2171.60
    -2 5 3 o 3.37 9.40
    -1 5 3 o 20.51 17.77
    0 5 3 o 2205.81 2264.58
    1 5 3 o 1344.00 1353.77
    2 5 3 o 2528.56 2518.82
    3 5 3 o 1012.67 944.00
    4 5 3 o 1.45 2.00
    5 5 3 o 208.13 225.50
    6 5 3 o 113.27 111.37
    7 5 3 o 3.14 1.43
    8 5 3 o 351.46 364.31
    9 5 3 o 0.39 0.16
    -9 6 3 o 13.41 14.32
    -8 6 3 o 983.92 945.90
    -7 6 3 o 218.02 242.47
    -6 6 3 o 1.31 1.50
    -5 6 3 o 1321.05 1304.47
    -4 6 3 o 878.55 874.29
    -3 6 3 o 2691.86 2584.73
    -2 6 3 o 2552.00 2321.53
    -1 6 3 o 197.53 161.68
    0 6 3 o 1138.59 1047.68
    1 6 3 o 91.36 78.60
    2 6 3 o 313.38 295.79
    3 6 3 o 122.41 138.80
    4 6 3 o 1705.31 1656.41
    5 6 3 o 314.28 315.56
    6 6 3 o 2514.76 2544.55
    7 6 3 o 44.47 51.72
    8 6 3 o 64.86 57.19
    9 6 3 o 0.09 0.03
    -9 7 3 o 163.47 151.95
    -8 7 3 o 90.81 91.27
    -7 7 3 o 269.99 267.41
    -6 7 3 o 122.01 139.60
    -5 7 3 o 334.17 356.95
    -4 7 3 o 130.20 119.16
    -3 7 3 o 1332.92 1461.92
    -2 7 3 o 0.84 2.74
    -1 7 3 o 2001.40 1928.17
    0 7 3 o 80.56 83.84
    1 7 3 o 602.33 627.43
    2 7 3 o 3436.03 3433.88
    3 7 3 o 718.01 676.63
    4 7 3 o 25.66 22.92
    5 7 3 o 158.93 176.32
    6 7 3 o 396.94 378.51
    7 7 3 o 248.46 244.84
    8 7 3 o 0.57 0.14
    -8 8 3 o 29.56 35.67
    -7 8 3 o 57.99 55.85
    -6 8 3 o 68.55 73.16
    -5 8 3 o 152.51 139.18
    -4 8 3 o 84.79 93.26
    -3 8 3 o 498.93 505.21
    -2 8 3 o 221.64 235.52
    -1 8 3 o 6.85 6.34
    0 8 3 o 14.88 18.65
    1 8 3 o 744.02 716.10
    2 8 3 o 809.65 864.88
    3 8 3 o 8.13 11.90
    4 8 3 o 812.67 807.94
    5 8 3 o 17.99 16.59
    6 8 3 o 431.84 432.05
    7 8 3 o 0.68 0.08
    8 8 3 o 76.97 85.09
    -8 9 3 o 45.57 44.53
    -7 9 3 o 400.32 378.38
    -6 9 3 o 2.21 0.33
    -5 9 3 o 559.74 589.56
    -4 9 3 o 162.40 184.99
    -3 9 3 o 479.50 482.83
    -2 9 3 o 68.32 69.18
    -1 9 3 o 683.30 687.14
    0 9 3 o 557.64 567.99
    1 9 3 o 55.55 58.00
    2 9 3 o 2334.81 2367.41
    3 9 3 o 35.74 35.52
    4 9 3 o 2919.13 3007.95
    5 9 3 o 49.05 51.14
    6 9 3 o 6.35 7.45
    7 9 3 o 61.06 59.12
    8 9 3 o 39.70 37.73
    -7 10 3 o 10.79 9.96
    -6 10 3 o 197.59 219.78
    -5 10 3 o 95.58 91.33
    -4 10 3 o 45.07 46.75
    -3 10 3 o 590.14 616.96
    -2 10 3 o 17.95 17.73
    -1 10 3 o 1.66 4.27
    0 10 3 o 1324.83 1265.83
    1 10 3 o 813.18 838.31
    2 10 3 o 659.45 642.90
    3 10 3 o 185.57 185.69
    4 10 3 o 7.15 4.82
    5 10 3 o 116.35 115.69
    6 10 3 o 63.81 65.78
    7 10 3 o 3.47 2.39
    -7 11 3 o 6.31 4.69
    -6 11 3 o 79.59 90.14
    -5 11 3 o 7.84 9.60
    -4 11 3 o 382.58 391.58
    -3 11 3 o 688.06 707.29
    -2 11 3 o 7.89 9.77
    -1 11 3 o 3.53 4.22
    0 11 3 o 4.61 3.26
    1 11 3 o 40.35 39.46
    2 11 3 o 103.94 96.98
    3 11 3 o 59.91 69.09
    4 11 3 o 54.00 62.00
    5 11 3 o 3.95 5.05
    6 11 3 o 107.96 115.33
    7 11 3 o 47.30 48.50
    -6 12 3 o 51.95 58.30
    -5 12 3 o 40.65 50.95
    -4 12 3 o 5.43 6.70
    -3 12 3 o 106.80 103.96
    -2 12 3 o 1526.91 1454.18
    -1 12 3 o 39.21 37.04
    0 12 3 o 38.30 35.17
    1 12 3 o 28.29 27.28
    2 12 3 o 46.16 45.04
    3 12 3 o 1009.57 997.46
    4 12 3 o 16.77 14.24
    5 12 3 o 60.56 62.69
    6 12 3 o 68.84 58.47
    -6 13 3 o 300.23 335.09
    -5 13 3 o 15.68 17.76
    -4 13 3 o 2.12 0.96
    -3 13 3 o 225.11 223.16
    -2 13 3 o 341.75 313.41
    -1 13 3 o 1125.19 1066.51
    0 13 3 o 145.13 139.49
    1 13 3 o 40.60 41.23
    2 13 3 o 5.84 4.97
    3 13 3 o 198.73 197.34
    4 13 3 o 112.84 111.16
    5 13 3 o 26.41 28.45
    -5 14 3 o 8.22 8.45
    -4 14 3 o 261.02 272.75
    -3 14 3 o 534.17 514.92
    -2 14 3 o 10.51 9.91
    -1 14 3 o 36.69 34.34
    0 14 3 o 652.06 613.96
    1 14 3 o 67.53 59.47
    2 14 3 o 39.10 38.08
    3 14 3 o 0.10 0.09
    4 14 3 o 15.48 13.66
    -4 15 3 o 492.11 487.22
    -3 15 3 o 107.31 116.05
    -2 15 3 o 9.60 11.56
    -1 15 3 o 93.02 79.27
    0 15 3 o 12.14 12.79
    1 15 3 o 4.97 5.33
    2 15 3 o 3.30 3.34
    3 15 3 o 2.32 3.83
    -2 16 3 o 176.57 185.96
    -1 16 3 o 16.35 18.59
    0 16 3 o 272.48 269.53
    1 16 3 o 1.06 0.54
    2 16 3 o 3.30 4.50
    -8 0 4 o 23.00 19.37
    -6 0 4 o 490.91 570.21
    -4 0 4 o 355.78 323.69
    -2 0 4 o 10833.54 11926.64
    0 0 4 o 4918.71 4846.87
    2 0 4 o 677.31 741.02
    4 0 4 o 2683.59 2666.34
    6 0 4 o 293.93 313.02
    8 0 4 o 715.90 713.49
    -10 1 4 o 79.62 78.63
    -9 1 4 o 231.06 212.46
    -8 1 4 o 0.07 0.23
    -7 1 4 o 351.06 354.12
    -6 1 4 o 18.04 16.26
    -5 1 4 o 4.02 1.63
    -4 1 4 o 117.61 105.98
    -3 1 4 o 2762.32 2821.63
    -2 1 4 o 5294.63 5514.76
    -1 1 4 o 3840.64 4376.61
    0 1 4 o 1187.85 1144.70
    1 1 4 o 475.21 425.79
    2 1 4 o 1974.74 1773.66
    3 1 4 o 35.24 40.59
    4 1 4 o 288.22 238.84
    5 1 4 o 180.43 201.50
    6 1 4 o 47.77 50.06
    7 1 4 o 21.68 25.71
    8 1 4 o 7.35 8.02
    9 1 4 o 20.00 17.28
    -10 2 4 o 4.80 6.38
    -9 2 4 o 5.71 4.06
    -8 2 4 o 1041.62 1059.24
    -7 2 4 o 121.42 124.48
    -6 2 4 o 190.53 198.35
    -5 2 4 o 20.83 17.24
    -4 2 4 o 441.81 430.92
    -3 2 4 o 2585.36 2473.44
    -2 2 4 o 74.40 46.94
    -1 2 4 o 1431.15 1577.83
    0 2 4 o 4.01 14.43
    1 2 4 o 18137.59 17610.77
    2 2 4 o 17599.35 17150.81
    3 2 4 o 3592.20 3562.31
    4 2 4 o 46.16 63.27
    5 2 4 o 151.67 168.00
    6 2 4 o 27.35 27.34
    7 2 4 o 12.08 9.91
    8 2 4 o 27.02 25.38
    9 2 4 o 378.27 378.08
    -9 3 4 o 919.39 865.86
    -8 3 4 o 120.92 121.79
    -7 3 4 o 262.53 268.76
    -6 3 4 o 10.23 3.69
    -5 3 4 o 136.88 146.47
    -4 3 4 o 331.97 364.32
    -3 3 4 o 404.54 380.64
    -2 3 4 o 418.13 366.26
    -1 3 4 o 3149.77 3061.28
    0 3 4 o 4398.05 4485.51
    1 3 4 o 1063.59 994.72
    2 3 4 o 828.15 729.87
    3 3 4 o 3876.44 3741.67
    4 3 4 o 221.15 213.66
    5 3 4 o 124.15 128.31
    6 3 4 o 16.90 19.19
    7 3 4 o 537.86 533.32
    8 3 4 o 601.14 578.50
    9 3 4 o 225.63 227.99
    -9 4 4 o 19.03 21.23
    -8 4 4 o 7.25 7.82
    -7 4 4 o 787.78 843.78
    -6 4 4 o 672.48 713.42
    -5 4 4 o 611.62 635.12
    -4 4 4 o 671.19 652.47
    -3 4 4 o 38.96 59.76
    -2 4 4 o 3076.86 2801.04
    -1 4 4 o 6463.90 6489.61
    0 4 4 o 1195.40 1316.56
    1 4 4 o 75.67 69.12
    2 4 4 o 5276.93 5068.43
    3 4 4 o 1963.82 1817.64
    4 4 4 o 88.80 107.57
    5 4 4 o 124.79 118.39
    6 4 4 o 1332.16 1306.95
    7 4 4 o 355.19 349.26
    8 4 4 o 9.58 8.18
    9 4 4 o 28.00 24.37
    -9 5 4 o 148.73 158.55
    -8 5 4 o 93.54 92.27
    -7 5 4 o 13.26 15.24
    -6 5 4 o 352.95 339.54
    -5 5 4 o 70.32 76.30
    -4 5 4 o 296.42 377.20
    -3 5 4 o 819.77 729.25
    -2 5 4 o 2.36 0.03
    -1 5 4 o 2.47 0.10
    0 5 4 o 63.98 62.36
    1 5 4 o 3833.60 3631.12
    2 5 4 o 65.16 60.28
    3 5 4 o 1462.18 1279.01
    4 5 4 o 74.71 90.78
    5 5 4 o 4.08 4.73
    6 5 4 o 438.26 443.12
    7 5 4 o 12.25 10.02
    8 5 4 o 115.92 114.10
    9 5 4 o 12.84 15.34
    -9 6 4 o 4.08 5.02
    -8 6 4 o 97.26 95.03
    -7 6 4 o 66.92 61.69
    -6 6 4 o 11.43 11.55
    -5 6 4 o 83.15 100.37
    -4 6 4 o 13.02 11.11
    -3 6 4 o 210.29 185.08
    -2 6 4 o 206.28 182.21
    -1 6 4 o 297.76 287.86
    0 6 4 o 3203.94 3248.96
    1 6 4 o 1909.74 1767.59
    2 6 4 o 2242.43 2131.16
    3 6 4 o 17.85 26.87
    4 6 4 o 21.69 22.13
    5 6 4 o 2217.50 2166.46
    6 6 4 o 87.22 86.15
    7 6 4 o 31.34 29.69
    8 6 4 o 11.53 9.64
    -9 7 4 o 4.55 3.64
    -8 7 4 o 127.69 119.38
    -7 7 4 o 218.52 246.20
    -6 7 4 o 141.37 139.42
    -5 7 4 o 779.01 841.15
    -4 7 4 o 5.42 3.16
    -3 7 4 o 204.48 204.59
    -2 7 4 o 23.51 18.67
    -1 7 4 o 1326.82 1233.11
    0 7 4 o 323.10 335.82
    1 7 4 o 423.17 420.78
    2 7 4 o 562.67 571.57
    3 7 4 o 227.79 247.51
    4 7 4 o 617.20 648.62
    5 7 4 o 308.60 310.08
    6 7 4 o 137.90 135.60
    7 7 4 o 1.08 0.74
    8 7 4 o 4.62 1.58
    -8 8 4 o 11.83 9.77
    -7 8 4 o 50.99 52.41
    -6 8 4 o 288.17 298.56
    -5 8 4 o 198.46 222.60
    -4 8 4 o 631.64 674.17
    -3 8 4 o 35.99 42.96
    -2 8 4 o 309.44 336.18
    -1 8 4 o 439.37 460.95
    0 8 4 o 230.69 244.39
    1 8 4 o 122.17 121.39
    2 8 4 o 1267.53 1312.97
    3 8 4 o 847.38 881.00
    4 8 4 o 26.08 26.78
    5 8 4 o 116.04 109.51
    6 8 4 o 55.22 54.36
    7 8 4 o 77.99 75.06
    8 8 4 o 86.09 76.57
    -8 9 4 o 131.31 136.48
    -7 9 4 o 353.73 336.96
    -6 9 4 o 0.70 0.85
    -5 9 4 o 48.48 49.90
    -4 9 4 o 3.14 1.81
    -3 9 4 o 737.92 730.52
    -2 9 4 o 34.50 33.48
    -1 9 4 o 561.16 567.38
    0 9 4 o 104.39 101.08
    1 9 4 o 0.93 0.28
    2 9 4 o 41.12 41.20
    3 9 4 o 957.79 907.34
    4 9 4 o 114.72 109.81
    5 9 4 o 497.75 518.65
    6 9 4 o 182.79 181.74
    7 9 4 o 123.69 102.08
    -7 10 4 o 2.00 0.01
    -6 10 4 o 1.96 0.30
    -5 10 4 o 31.94 34.62
    -4 10 4 o 37.80 46.26
    -3 10 4 o 2.44 0.71
    -2 10 4 o 45.16 41.57
    -1 10 4 o 410.30 388.57
    0 10 4 o 1468.77 1455.75
    1 10 4 o 42.53 47.85
    2 10 4 o 22.65 18.57
    3 10 4 o 30.21 31.60
    4 10 4 o 296.71 295.73
    5 10 4 o 11.20 7.83
    6 10 4 o 383.83 395.91
    7 10 4 o 1.15 1.32
    -7 11 4 o 20.41 22.87
    -6 11 4 o 5.95 7.54
    -5 11 4 o 414.19 409.60
    -4 11 4 o 9.62 15.34
    -3 11 4 o 20.59 20.37
    -2 11 4 o 42.55 37.62
    -1 11 4 o 50.47 49.37
    0 11 4 o 19.77 16.90
    1 11 4 o 1231.70 1221.69
    2 11 4 o 28.14 23.04
    3 11 4 o 156.34 165.48
    4 11 4 o 20.66 24.32
    5 11 4 o 8.83 13.26
    6 11 4 o 0.63 2.26
    7 11 4 o 9.56 13.88
    -6 12 4 o 0.29 0.12
    -5 12 4 o 74.19 96.15
    -4 12 4 o 3.53 2.10
    -3 12 4 o 47.94 50.11
    -2 12 4 o 62.96 68.64
    -1 12 4 o 8.28 7.65
    0 12 4 o 13.97 11.70
    1 12 4 o 36.37 37.61
    2 12 4 o 274.76 293.32
    3 12 4 o 0.91 0.62
    4 12 4 o 144.23 143.12
    5 12 4 o 98.92 109.79
    6 12 4 o 96.50 91.56
    -6 13 4 o 26.63 26.15
    -5 13 4 o 484.96 459.38
    -4 13 4 o 333.03 344.40
    -3 13 4 o 53.97 54.68
    -2 13 4 o 33.39 34.48
    -1 13 4 o 3.09 3.62
    0 13 4 o 228.66 221.70
    1 13 4 o 0.38 0.06
    2 13 4 o 68.30 74.45
    3 13 4 o 38.82 41.74
    4 13 4 o 0.91 0.87
    5 13 4 o 6.05 3.97
    -5 14 4 o 4.63 5.38
    -4 14 4 o 1.04 0.81
    -3 14 4 o 0.67 0.87
    -2 14 4 o 1.91 0.91
    -1 14 4 o 2.23 1.03
    0 14 4 o 62.45 56.93
    1 14 4 o 11.13 8.44
    2 14 4 o 29.58 25.88
    3 14 4 o 34.93 36.42
    4 14 4 o -0.53 0.05
    -4 15 4 o 10.66 7.51
    -3 15 4 o 56.04 51.27
    -2 15 4 o 29.95 29.06
    -1 15 4 o 7.11 5.40
    0 15 4 o 9.60 8.18
    1 15 4 o 39.04 39.45
    2 15 4 o 274.24 283.14
    3 15 4 o 32.37 30.03
    -2 16 4 o 5.58 6.54
    -1 16 4 o 30.01 33.42
    0 16 4 o 6.06 6.15
    1 16 4 o 61.89 66.37
    -9 0 5 o 177.02 163.58
    -7 0 5 o 98.97 105.25
    -5 0 5 o 807.25 893.99
    -3 0 5 o 107.45 130.01
    -1 0 5 o 1391.96 1399.39
    1 0 5 o 115.68 136.45
    3 0 5 o 4812.04 4937.34
    5 0 5 o 28.84 20.11
    7 0 5 o 1064.71 1080.09
    9 0 5 o 6.87 6.98
    -10 1 5 o 0.80 0.22
    -9 1 5 o 83.65 77.45
    -8 1 5 o 30.35 28.83
    -7 1 5 o 17.16 18.99
    -6 1 5 o 19.14 16.70
    -5 1 5 o 188.41 203.52
    -4 1 5 o 1083.84 1050.18
    -3 1 5 o 2874.51 2687.78
    -2 1 5 o 2065.42 1944.16
    -1 1 5 o 0.36 1.78
    0 1 5 o 1273.79 1294.42
    1 1 5 o 10027.85 9746.44
    2 1 5 o 1709.39 1522.36
    3 1 5 o 1803.51 1710.55
    4 1 5 o 697.16 673.96
    5 1 5 o 224.73 212.11
    6 1 5 o 43.28 40.92
    7 1 5 o 15.32 17.04
    8 1 5 o 0.94 0.11
    9 1 5 o 409.81 410.26
    -10 2 5 o 10.95 13.67
    -9 2 5 o -0.34 0.01
    -8 2 5 o 146.76 142.39
    -7 2 5 o 64.08 66.11
    -6 2 5 o 32.48 32.40
    -5 2 5 o 574.13 629.52
    -4 2 5 o 87.14 83.71
    -3 2 5 o 14.58 7.40
    -2 2 5 o 1722.70 1587.57
    -1 2 5 o 2149.32 2101.77
    0 2 5 o 0.81 0.01
    1 2 5 o 4506.55 4337.92
    2 2 5 o 257.89 248.69
    3 2 5 o 578.60 584.01
    4 2 5 o 726.94 726.58
    5 2 5 o 430.64 383.41
    6 2 5 o 187.28 197.94
    7 2 5 o 74.49 66.33
    8 2 5 o 76.97 82.92
    9 2 5 o 7.98 9.47
    -9 3 5 o 83.15 86.68
    -8 3 5 o 30.31 28.85
    -7 3 5 o 202.43 199.05
    -6 3 5 o 77.57 76.84
    -5 3 5 o 519.49 542.55
    -4 3 5 o 75.38 90.50
    -3 3 5 o 416.88 399.67
    -2 3 5 o 2199.66 2260.03
    -1 3 5 o 2934.66 3345.66
    0 3 5 o 900.76 821.75
    1 3 5 o 29.93 25.45
    2 3 5 o 1470.82 1493.98
    3 3 5 o 101.37 101.56
    4 3 5 o 558.92 594.63
    5 3 5 o 3124.26 3118.75
    6 3 5 o 19.36 22.81
    7 3 5 o 537.14 547.50
    8 3 5 o 78.78 74.92
    9 3 5 o 0.22 0.01
    -9 4 5 o 67.07 66.00
    -8 4 5 o 5.32 5.26
    -7 4 5 o 0.64 0.08
    -6 4 5 o 53.84 56.42
    -5 4 5 o 23.13 25.80
    -4 4 5 o 398.74 448.55
    -3 4 5 o 1044.17 942.46
    -2 4 5 o 1888.33 1738.75
    -1 4 5 o 76.44 53.86
    0 4 5 o 1799.58 2030.57
    1 4 5 o 788.66 701.91
    2 4 5 o 800.19 747.62
    3 4 5 o 1368.43 1272.15
    4 4 5 o 68.65 64.63
    5 4 5 o 242.89 251.41
    6 4 5 o 17.09 17.79
    7 4 5 o 576.82 587.83
    8 4 5 o 12.53 14.45
    9 4 5 o 1.59 1.75
    -9 5 5 o 127.84 119.90
    -8 5 5 o 70.17 65.27
    -7 5 5 o 312.77 343.14
    -6 5 5 o 42.78 42.63
    -5 5 5 o 8.27 10.55
    -4 5 5 o 102.60 116.39
    -3 5 5 o 44.13 35.27
    -2 5 5 o 809.05 762.51
    -1 5 5 o 282.74 287.34
    0 5 5 o 609.04 608.60
    1 5 5 o 3398.75 3290.98
    2 5 5 o 1433.12 1371.25
    3 5 5 o 1934.50 1995.48
    4 5 5 o 140.27 153.28
    5 5 5 o 93.93 105.22
    6 5 5 o 123.27 109.38
    7 5 5 o 157.83 170.44
    8 5 5 o 38.11 27.22
    -8 6 5 o 22.50 31.87
    -7 6 5 o 623.39 627.59
    -6 6 5 o 222.46 225.05
    -5 6 5 o 242.42 259.01
    -4 6 5 o 21.26 21.70
    -3 6 5 o 1.56 0.22
    -2 6 5 o 1.50 1.19
    -1 6 5 o 151.21 146.62
    0 6 5 o 1131.38 1125.77
    1 6 5 o 285.26 296.41
    2 6 5 o 3425.61 3310.02
    3 6 5 o 25.98 37.64
    4 6 5 o 821.01 810.54
    5 6 5 o 30.13 27.49
    6 6 5 o 94.20 92.19
    7 6 5 o 220.01 257.24
    8 6 5 o 0.26 0.81
    -9 7 5 o -0.14 0.94
    -8 7 5 o 131.96 149.67
    -7 7 5 o 680.55 711.48
    -6 7 5 o 353.81 361.94
    -5 7 5 o 211.31 246.63
    -4 7 5 o 12.68 11.17
    -3 7 5 o 12.67 15.57
    -2 7 5 o 1117.29 1128.77
    -1 7 5 o 444.35 429.50
    0 7 5 o 3.06 1.60
    1 7 5 o 195.01 202.72
    2 7 5 o 334.20 334.98
    3 7 5 o 1577.65 1643.37
    4 7 5 o 4.92 1.19
    5 7 5 o 417.47 437.00
    6 7 5 o 22.26 23.96
    7 7 5 o 2.65 1.91
    8 7 5 o 168.68 175.05
    -8 8 5 o 45.61 45.08
    -7 8 5 o 30.63 36.24
    -6 8 5 o 0.18 0.06
    -5 8 5 o 0.65 0.01
    -4 8 5 o 25.49 26.58
    -3 8 5 o 110.81 127.62
    -2 8 5 o 29.08 30.68
    -1 8 5 o 209.21 240.15
    0 8 5 o 696.22 715.93
    1 8 5 o 70.34 66.52
    2 8 5 o 160.30 148.78
    3 8 5 o 136.21 129.60
    4 8 5 o 211.95 213.26
    5 8 5 o 683.17 698.02
    6 8 5 o 64.22 64.78
    7 8 5 o 150.62 163.15
    8 8 5 o 7.62 8.11
    -8 9 5 o 321.37 307.34
    -7 9 5 o 1.67 0.92
    -6 9 5 o 363.89 378.56
    -5 9 5 o 419.49 414.04
    -4 9 5 o 15.65 17.19
    -3 9 5 o 211.73 218.38
    -2 9 5 o 326.68 341.56
    -1 9 5 o 218.30 219.29
    0 9 5 o 192.28 177.62
    1 9 5 o 315.65 336.89
    2 9 5 o 506.60 521.06
    3 9 5 o 375.63 381.48
    4 9 5 o 210.78 201.76
    5 9 5 o 85.10 82.79
    6 9 5 o 442.33 463.95
    7 9 5 o 10.87 6.23
    -7 10 5 o 90.63 72.28
    -6 10 5 o 1681.78 1592.07
    -5 10 5 o 383.74 384.62
    -4 10 5 o 2.07 0.78
    -3 10 5 o 392.23 397.25
    -2 10 5 o 73.49 76.58
    -1 10 5 o 62.62 62.03
    0 10 5 o 3.10 3.24
    1 10 5 o 108.10 116.62
    2 10 5 o 186.01 184.27
    3 10 5 o 55.97 67.49
    4 10 5 o 26.40 32.14
    5 10 5 o 208.19 226.22
    6 10 5 o 294.17 273.38
    7 10 5 o 49.09 44.18
    -7 11 5 o 224.67 193.26
    -6 11 5 o 10.67 6.29
    -5 11 5 o 26.07 24.67
    -4 11 5 o 57.59 71.26
    -3 11 5 o 92.48 96.85
    -2 11 5 o 263.60 266.98
    -1 11 5 o 11.70 10.62
    0 11 5 o 0.44 0.31
    1 11 5 o 82.41 76.36
    2 11 5 o 610.16 626.48
    3 11 5 o 67.87 55.54
    4 11 5 o 2.11 3.94
    5 11 5 o 6.35 7.24
    6 11 5 o 1.25 0.05
    -6 12 5 o -0.60 0.22
    -5 12 5 o 2.97 1.26
    -4 12 5 o 416.61 404.45
    -3 12 5 o 1.47 1.90
    -2 12 5 o 28.08 31.24
    -1 12 5 o 178.15 156.62
    0 12 5 o 109.00 117.17
    1 12 5 o 1.38 0.43
    2 12 5 o 100.00 92.83
    3 12 5 o 49.41 44.05
    4 12 5 o 29.78 22.01
    5 12 5 o 0.95 1.07
    6 12 5 o 17.97 20.65
    -6 13 5 o 27.59 22.35
    -5 13 5 o 1.27 2.87
    -4 13 5 o 206.81 205.46
    -3 13 5 o 179.98 178.00
    -2 13 5 o 56.22 53.46
    -1 13 5 o 2.64 0.04
    0 13 5 o 283.54 274.76
    1 13 5 o 40.11 40.12
    2 13 5 o 422.69 417.11
    3 13 5 o 153.79 157.11
    4 13 5 o 10.37 8.25
    5 13 5 o 25.15 21.35
    -5 14 5 o 1.42 0.94
    -4 14 5 o -0.20 0.00
    -3 14 5 o 44.34 37.28
    -2 14 5 o 26.25 28.63
    -1 14 5 o 94.75 84.91
    0 14 5 o 0.46 0.36
    1 14 5 o 69.90 64.20
    2 14 5 o 58.72 56.90
    3 14 5 o 5.62 3.92
    4 14 5 o 21.34 20.47
    -4 15 5 o 1.72 0.82
    -3 15 5 o 57.09 60.35
    -2 15 5 o 18.86 20.05
    -1 15 5 o 155.84 152.99
    0 15 5 o 100.91 106.63
    1 15 5 o 151.48 146.77
    2 15 5 o 8.77 8.48
    3 15 5 o 60.83 61.33
    -1 16 5 o 105.37 109.84
    0 16 5 o 269.52 263.02
    1 16 5 o 238.31 233.03
    -8 0 6 o 91.22 89.48
    -6 0 6 o 4.93 6.82
    -4 0 6 o 865.74 816.04
    -2 0 6 o 2555.59 2180.49
    0 0 6 o 1126.37 1039.29
    2 0 6 o 296.17 313.65
    4 0 6 o 3585.98 3623.08
    6 0 6 o 298.68 295.31
    8 0 6 o 159.94 156.75
    -9 1 6 o 42.96 47.24
    -8 1 6 o 57.59 60.39
    -7 1 6 o 1184.55 1252.76
    -6 1 6 o 27.51 26.91
    -5 1 6 o 2752.34 2894.93
    -4 1 6 o 1655.00 1634.64
    -3 1 6 o 2586.88 2447.37
    -2 1 6 o 48.99 42.09
    -1 1 6 o 3091.26 3342.78
    0 1 6 o 648.73 606.71
    1 1 6 o 422.42 460.54
    2 1 6 o 41.88 38.08
    3 1 6 o 8.98 8.59
    4 1 6 o 32.14 33.12
    5 1 6 o 76.93 74.43
    6 1 6 o 102.77 100.78
    7 1 6 o 121.69 123.63
    8 1 6 o 42.13 36.22
    9 1 6 o 189.98 194.09
    -9 2 6 o 10.11 9.71
    -8 2 6 o 34.09 35.76
    -7 2 6 o 241.70 245.14
    -6 2 6 o 1.68 0.38
    -5 2 6 o 20.23 27.02
    -4 2 6 o 624.97 603.88
    -3 2 6 o 1305.73 1287.41
    -2 2 6 o 3314.71 2974.79
    -1 2 6 o 656.23 623.10
    0 2 6 o 4238.95 4088.57
    1 2 6 o 1526.33 1320.78
    2 2 6 o 542.28 530.96
    3 2 6 o 624.65 605.37
    4 2 6 o 606.93 634.71
    5 2 6 o 72.75 72.39
    6 2 6 o 217.93 253.78
    7 2 6 o 474.96 437.62
    8 2 6 o 161.52 154.25
    9 2 6 o 16.93 12.35
    -9 3 6 o 36.07 41.71
    -8 3 6 o 175.22 185.60
    -7 3 6 o 73.82 64.76
    -6 3 6 o 775.27 818.83
    -5 3 6 o 1473.93 1491.62
    -4 3 6 o 554.93 473.00
    -3 3 6 o 13928.61 12925.60
    -2 3 6 o 656.55 648.84
    -1 3 6 o 2030.15 1920.38
    0 3 6 o 84.78 66.68
    1 3 6 o 1217.73 1113.00
    2 3 6 o 976.26 899.61
    3 3 6 o 2196.57 2074.31
    4 3 6 o 153.73 165.24
    5 3 6 o 29.87 30.43
    6 3 6 o 117.88 120.37
    7 3 6 o 45.50 52.38
    8 3 6 o 3.17 1.68
    9 3 6 o 55.59 60.51
    -9 4 6 o 223.40 221.26
    -8 4 6 o 0.03 0.03
    -7 4 6 o 405.69 424.71
    -6 4 6 o 489.30 534.79
    -5 4 6 o 416.88 430.97
    -4 4 6 o 956.94 962.12
    -3 4 6 o 455.16 357.80
    -2 4 6 o 3750.95 3371.58
    -1 4 6 o 1566.90 1479.27
    0 4 6 o 792.31 706.08
    1 4 6 o 4621.08 4508.57
    2 4 6 o 221.13 243.97
    3 4 6 o 1762.08 1657.55
    4 4 6 o 109.05 111.94
    5 4 6 o 52.59 61.52
    6 4 6 o 311.10 301.09
    7 4 6 o 73.60 79.42
    8 4 6 o 138.87 139.25
    -9 5 6 o 29.07 28.06
    -8 5 6 o 8.40 6.88
    -7 5 6 o 1.21 0.75
    -6 5 6 o 101.18 104.45
    -5 5 6 o 937.18 913.17
    -4 5 6 o 14.76 15.64
    -3 5 6 o 6.49 1.04
    -2 5 6 o 205.57 199.79
    -1 5 6 o 85.23 81.44
    0 5 6 o 1115.67 1092.93
    1 5 6 o 1880.98 1696.36
    2 5 6 o 978.52 937.19
    3 5 6 o 262.02 263.36
    4 5 6 o 10.74 12.33
    5 5 6 o 4.13 4.23
    6 5 6 o 77.31 66.63
    7 5 6 o 71.57 75.68
    8 5 6 o 21.28 20.88
    -9 6 6 o 29.93 32.08
    -8 6 6 o -0.65 0.67
    -7 6 6 o 175.63 189.22
    -6 6 6 o 92.40 89.41
    -5 6 6 o 408.07 401.55
    -4 6 6 o 69.58 56.21
    -3 6 6 o 1.03 0.65
    -2 6 6 o 328.99 313.34
    -1 6 6 o 45.29 41.02
    0 6 6 o 51.48 46.06
    1 6 6 o 3236.82 3171.36
    2 6 6 o 5.79 0.48
    3 6 6 o 924.86 892.73
    4 6 6 o 496.01 469.00
    5 6 6 o 39.31 38.87
    6 6 6 o 777.15 765.15
    7 6 6 o 37.46 44.41
    8 6 6 o 4.67 5.15
    -8 7 6 o 10.19 7.11
    -7 7 6 o 374.69 398.72
    -6 7 6 o 22.17 24.22
    -5 7 6 o 4.42 4.13
    -4 7 6 o 1327.30 1278.06
    -3 7 6 o 88.74 103.87
    -2 7 6 o 3537.49 3643.32
    -1 7 6 o 489.28 513.26
    0 7 6 o 219.36 216.54
    1 7 6 o 248.29 240.21
    2 7 6 o 380.99 379.18
    3 7 6 o 59.01 67.06
    4 7 6 o 144.26 143.38
    5 7 6 o 154.49 151.76
    6 7 6 o 74.96 83.16
    7 7 6 o 2.60 4.04
    8 7 6 o 12.10 12.50
    -8 8 6 o 177.06 144.52
    -7 8 6 o 18.24 14.71
    -6 8 6 o 57.44 69.74
    -5 8 6 o 354.66 406.02
    -4 8 6 o 37.78 39.68
    -3 8 6 o 362.06 363.50
    -2 8 6 o 819.01 784.13
    -1 8 6 o 55.78 58.55
    0 8 6 o 780.53 885.36
    1 8 6 o 194.84 194.21
    2 8 6 o 1745.88 1681.44
    3 8 6 o 36.48 38.01
    4 8 6 o 256.62 262.98
    5 8 6 o 10.86 6.34
    6 8 6 o 46.60 48.22
    7 8 6 o 43.00 38.07
    -8 9 6 o 21.02 16.14
    -7 9 6 o 4.61 6.40
    -6 9 6 o 37.37 40.88
    -5 9 6 o 116.21 133.51
    -4 9 6 o 94.69 111.12
    -3 9 6 o 4.20 6.05
    -2 9 6 o 4.19 1.06
    -1 9 6 o 14.77 19.62
    0 9 6 o 315.64 342.71
    1 9 6 o 428.62 434.46
    2 9 6 o 122.23 127.96
    3 9 6 o 162.59 167.82
    4 9 6 o 106.79 103.25
    5 9 6 o 89.07 96.38
    6 9 6 o 53.87 37.10
    7 9 6 o 80.58 75.02
    -7 10 6 o 40.46 41.23
    -6 10 6 o 28.17 27.07
    -5 10 6 o 3.25 2.61
    -4 10 6 o 308.13 283.76
    -3 10 6 o 373.91 399.48
    -2 10 6 o 1.55 3.45
    -1 10 6 o 502.08 519.15
    0 10 6 o 319.24 314.55
    1 10 6 o 217.78 222.43
    2 10 6 o 1.31 0.79
    3 10 6 o 143.33 147.02
    4 10 6 o 71.35 75.38
    5 10 6 o 104.00 106.97
    6 10 6 o 15.73 16.69
    7 10 6 o 1.94 0.51
    -7 11 6 o 22.66 35.04
    -6 11 6 o 164.03 164.62
    -5 11 6 o 192.90 186.30
    -4 11 6 o 168.72 186.10
    -3 11 6 o 590.76 577.34
    -2 11 6 o 43.92 44.28
    -1 11 6 o 34.99 34.74
    0 11 6 o 2.37 3.35
    1 11 6 o 9.82 7.55
    2 11 6 o 25.69 26.99
    3 11 6 o 36.51 29.28
    4 11 6 o 22.64 27.92
    5 11 6 o 567.88 556.70
    6 11 6 o 0.85 0.15
    -6 12 6 o 13.52 11.67
    -5 12 6 o 29.65 32.35
    -4 12 6 o 132.98 133.28
    -3 12 6 o 1.10 0.58
    -2 12 6 o 201.08 191.45
    -1 12 6 o 171.96 179.24
    0 12 6 o 87.07 83.41
    1 12 6 o 0.61 0.41
    2 12 6 o 84.52 82.62
    3 12 6 o 29.60 31.95
    4 12 6 o 1.13 1.46
    5 12 6 o 0.94 1.34
    6 12 6 o 100.18 101.87
    -6 13 6 o 129.02 122.06
    -5 13 6 o 3.07 3.28
    -4 13 6 o 65.56 58.04
    -3 13 6 o 11.64 10.68
    -2 13 6 o 17.43 18.92
    -1 13 6 o 220.65 202.93
    0 13 6 o 38.54 30.49
    1 13 6 o 38.93 38.49
    2 13 6 o 4.89 5.95
    3 13 6 o 300.54 291.72
    4 13 6 o 170.19 191.50
    5 13 6 o 3.43 3.88
    -5 14 6 o 0.55 0.01
    -4 14 6 o 22.41 21.10
    -3 14 6 o 69.83 74.57
    -2 14 6 o 249.23 249.95
    -1 14 6 o 8.37 8.51
    0 14 6 o 107.82 115.21
    1 14 6 o 52.61 54.72
    2 14 6 o 70.49 69.14
    3 14 6 o 1.13 0.97
    4 14 6 o 16.89 18.01
    -3 15 6 o 117.70 121.25
    -2 15 6 o 29.99 32.34
    -1 15 6 o 1.15 0.49
    0 15 6 o 17.25 16.63
    1 15 6 o 482.79 477.53
    2 15 6 o 19.08 14.05
    0 16 6 o 72.27 84.41
    -9 0 7 o 340.39 310.67
    -7 0 7 o 1324.69 1413.59
    -5 0 7 o 1499.86 1591.91
    -3 0 7 o 6357.10 6565.74
    -1 0 7 o 2647.97 2536.56
    1 0 7 o 9749.21 7988.98
    3 0 7 o 31.88 16.97
    5 0 7 o 21.84 23.06
    7 0 7 o 112.40 114.35
    9 0 7 o 0.03 1.04
    -9 1 7 o 15.18 11.52
    -8 1 7 o 12.95 17.70
    -7 1 7 o 83.53 85.12
    -6 1 7 o 12.14 13.39
    -5 1 7 o 148.28 172.03
    -4 1 7 o 27.19 29.29
    -3 1 7 o 265.27 248.66
    -2 1 7 o 3147.62 3074.20
    -1 1 7 o 1011.15 969.89
    0 1 7 o 208.01 186.35
    1 1 7 o 187.29 129.87
    2 1 7 o 854.88 783.13
    3 1 7 o 27.73 21.23
    4 1 7 o 175.98 182.43
    5 1 7 o 719.96 736.97
    6 1 7 o 94.51 97.05
    7 1 7 o 1078.74 1065.15
    8 1 7 o 72.47 71.72
    9 1 7 o 25.39 26.36
    -9 2 7 o 273.65 258.09
    -8 2 7 o 116.76 119.05
    -7 2 7 o 0.83 0.03
    -6 2 7 o 553.46 601.22
    -5 2 7 o 422.24 433.50
    -4 2 7 o 239.93 209.20
    -3 2 7 o 719.40 719.94
    -2 2 7 o 27.96 20.26
    -1 2 7 o 660.46 585.09
    0 2 7 o 1121.31 993.32
    1 2 7 o 1535.57 1334.73
    2 2 7 o 25.10 31.61
    3 2 7 o 869.09 927.75
    4 2 7 o 1.27 0.14
    5 2 7 o 37.60 30.34
    6 2 7 o 389.52 418.54
    7 2 7 o 97.94 96.82
    8 2 7 o 9.72 8.15
    9 2 7 o 8.05 6.90
    -9 3 7 o 128.92 129.08
    -8 3 7 o 391.04 374.67
    -7 3 7 o 9.11 11.12
    -6 3 7 o 1.68 0.73
    -5 3 7 o 314.88 322.77
    -4 3 7 o 160.79 175.39
    -3 3 7 o 429.46 378.52
    -2 3 7 o 4330.04 4142.76
    -1 3 7 o 1144.45 1050.58
    0 3 7 o 700.74 680.13
    1 3 7 o 87.95 75.22
    2 3 7 o 182.40 123.12
    3 3 7 o 2764.98 2626.55
    4 3 7 o 304.76 313.70
    5 3 7 o 295.40 289.34
    6 3 7 o 34.24 44.85
    7 3 7 o 126.47 146.13
    8 3 7 o 191.39 204.18
    -9 4 7 o 1.03 0.15
    -8 4 7 o 44.53 45.88
    -7 4 7 o 222.86 231.26
    -6 4 7 o 143.29 147.12
    -5 4 7 o 74.81 63.77
    -4 4 7 o 361.89 384.30
    -3 4 7 o 2937.64 2766.97
    -2 4 7 o 403.50 416.27
    -1 4 7 o 430.94 413.27
    0 4 7 o 592.96 559.17
    1 4 7 o 2099.38 1918.54
    2 4 7 o 1875.59 1677.25
    3 4 7 o 734.76 749.22
    4 4 7 o 67.17 71.57
    5 4 7 o 1241.48 1278.59
    6 4 7 o 59.64 69.47
    7 4 7 o 14.20 13.78
    8 4 7 o 0.07 0.00
    -9 5 7 o 1.94 1.98
    -8 5 7 o 82.78 75.84
    -7 5 7 o 96.98 82.95
    -6 5 7 o 395.10 426.53
    -5 5 7 o 320.21 341.34
    -4 5 7 o 692.25 706.67
    -3 5 7 o 547.68 558.73
    -2 5 7 o 185.91 200.76
    -1 5 7 o 1106.78 1006.52
    0 5 7 o 896.78 912.39
    1 5 7 o 0.37 1.73
    2 5 7 o 28.28 31.31
    3 5 7 o 251.90 249.87
    4 5 7 o 96.11 111.62
    5 5 7 o 5.71 4.91
    6 5 7 o 8.24 10.25
    7 5 7 o 9.86 9.10
    8 5 7 o 0.78 1.61
    -9 6 7 o 5.99 1.79
    -8 6 7 o 0.93 1.04
    -7 6 7 o 64.73 71.54
    -6 6 7 o 60.58 61.50
    -5 6 7 o 83.32 78.29
    -4 6 7 o 248.02 253.76
    -3 6 7 o 14.72 10.65
    -2 6 7 o 8.09 9.20
    -1 6 7 o 1362.61 1355.67
    0 6 7 o 1086.91 1132.28
    1 6 7 o 623.21 603.93
    2 6 7 o 459.14 494.43
    3 6 7 o 1709.94 1765.66
    4 6 7 o 23.67 20.85
    5 6 7 o 3.68 1.82
    6 6 7 o 1.65 1.03
    7 6 7 o 1.60 1.34
    8 6 7 o 29.53 36.84
    -9 7 7 o 8.63 10.10
    -8 7 7 o 40.83 37.73
    -7 7 7 o 92.63 92.85
    -6 7 7 o 12.66 12.52
    -5 7 7 o 332.21 321.63
    -4 7 7 o 477.35 480.16
    -3 7 7 o 15.16 10.34
    -2 7 7 o 1007.04 1045.53
    -1 7 7 o 531.02 561.47
    0 7 7 o 159.81 164.52
    1 7 7 o 70.07 91.40
    2 7 7 o 32.08 52.05
    3 7 7 o 44.17 46.22
    4 7 7 o 44.49 45.57
    5 7 7 o 52.27 50.56
    6 7 7 o 41.79 42.41
    7 7 7 o -0.32 0.06
    8 7 7 o 2.50 3.52
    -8 8 7 o 32.58 31.48
    -7 8 7 o 12.89 10.99
    -6 8 7 o 137.41 123.16
    -5 8 7 o 58.44 54.03
    -4 8 7 o 177.14 186.11
    -3 8 7 o 118.18 129.25
    -2 8 7 o 30.07 28.98
    -1 8 7 o 7.43 5.03
    0 8 7 o 570.84 590.70
    1 8 7 o 1.08 0.27
    2 8 7 o 87.53 86.71
    3 8 7 o 95.08 84.91
    4 8 7 o 36.52 33.79
    5 8 7 o 21.74 21.37
    6 8 7 o 37.35 33.83
    7 8 7 o 47.69 41.55
    -8 9 7 o 175.25 166.17
    -7 9 7 o 69.57 67.19
    -6 9 7 o 11.34 6.51
    -5 9 7 o 460.91 523.28
    -4 9 7 o 19.63 14.19
    -3 9 7 o 1000.79 995.40
    -2 9 7 o 24.58 24.02
    -1 9 7 o 912.74 959.74
    0 9 7 o 126.04 124.92
    1 9 7 o 214.46 216.62
    2 9 7 o 17.86 16.27
    3 9 7 o 33.07 33.03
    4 9 7 o 29.70 23.17
    5 9 7 o 52.45 46.15
    6 9 7 o 262.59 272.60
    7 9 7 o 78.16 74.16
    -7 10 7 o 15.58 20.39
    -6 10 7 o 67.60 53.69
    -5 10 7 o 456.42 447.23
    -4 10 7 o 8.46 8.10
    -3 10 7 o 32.92 31.36
    -2 10 7 o 13.52 11.53
    -1 10 7 o 1781.05 1813.61
    0 10 7 o 546.07 554.23
    1 10 7 o 72.01 74.92
    2 10 7 o 546.00 550.95
    3 10 7 o 503.07 463.64
    4 10 7 o 88.76 85.06
    5 10 7 o 25.21 30.77
    6 10 7 o 2.61 2.92
    -7 11 7 o 183.19 215.43
    -6 11 7 o 84.56 90.93
    -5 11 7 o 74.38 70.60
    -4 11 7 o 287.08 294.49
    -3 11 7 o 261.17 263.67
    -2 11 7 o 519.16 501.33
    -1 11 7 o 257.15 235.57
    0 11 7 o 182.44 180.51
    1 11 7 o 197.18 215.18
    2 11 7 o 61.53 56.08
    3 11 7 o 69.71 78.52
    4 11 7 o 335.27 362.41
    5 11 7 o 7.18 7.41
    6 11 7 o 51.65 44.19
    -6 12 7 o 325.90 318.38
    -5 12 7 o 152.56 152.48
    -4 12 7 o 81.68 74.41
    -3 12 7 o 68.09 65.02
    -2 12 7 o 196.88 186.88
    -1 12 7 o 80.63 81.11
    0 12 7 o 139.64 135.54
    1 12 7 o 70.96 71.48
    2 12 7 o 50.49 54.24
    3 12 7 o 85.81 76.79
    4 12 7 o 36.78 37.81
    5 12 7 o 28.54 31.59
    -5 13 7 o 32.37 26.62
    -4 13 7 o 22.91 15.42
    -3 13 7 o 116.83 121.22
    -2 13 7 o 31.46 27.04
    -1 13 7 o 24.87 26.88
    0 13 7 o 87.19 95.35
    1 13 7 o 129.10 122.36
    2 13 7 o 117.61 118.67
    3 13 7 o 1.15 0.09
    4 13 7 o 1.62 1.97
    -4 14 7 o 5.20 4.08
    -3 14 7 o 1.18 0.92
    -2 14 7 o 23.57 22.68
    -1 14 7 o 196.80 177.95
    0 14 7 o 242.50 243.62
    1 14 7 o 10.82 11.02
    2 14 7 o 4.93 1.50
    3 14 7 o 35.40 29.90
    -3 15 7 o 10.68 10.73
    -2 15 7 o 15.48 20.32
    -1 15 7 o 9.66 11.00
    0 15 7 o 142.41 131.47
    1 15 7 o 0.11 0.37
    2 15 7 o 5.81 5.72
    -8 0 8 o 263.14 261.02
    -6 0 8 o 1934.43 2051.28
    -4 0 8 o 2461.23 2393.14
    -2 0 8 o 1755.14 1538.21
    0 0 8 o 539.17 522.24
    4 0 8 o 1516.92 1665.96
    6 0 8 o 177.68 184.78
    8 0 8 o 28.20 28.70
    -9 1 8 o 16.94 16.17
    -8 1 8 o 87.70 83.42
    -7 1 8 o 104.21 100.94
    -6 1 8 o 65.89 62.55
    -5 1 8 o 16.55 17.90
    -4 1 8 o 520.32 582.89
    -3 1 8 o 1397.32 1297.76
    -2 1 8 o 1083.66 974.00
    -1 1 8 o 647.01 614.44
    0 1 8 o 356.50 340.57
    1 1 8 o 21.32 14.47
    3 1 8 o 30.70 29.87
    4 1 8 o 148.30 146.22
    5 1 8 o 524.14 515.65
    6 1 8 o 117.79 111.91
    7 1 8 o 5.28 5.21
    8 1 8 o 63.91 61.75
    -9 2 8 o 49.32 49.36
    -8 2 8 o 58.46 61.40
    -7 2 8 o 2.42 4.36
    -6 2 8 o 470.88 483.24
    -5 2 8 o 1158.33 1166.84
    -4 2 8 o 395.92 394.35
    -3 2 8 o -0.07 0.87
    -2 2 8 o 1257.04 1104.43
    -1 2 8 o 94.80 78.01
    0 2 8 o 1491.62 1287.64
    1 2 8 o 3825.98 3379.40
    2 2 8 o 661.30 634.18
    3 2 8 o 1583.42 1658.41
    4 2 8 o 133.12 158.29
    5 2 8 o 4.51 2.87
    6 2 8 o 422.88 401.91
    7 2 8 o 288.40 275.39
    8 2 8 o 14.11 12.55
    -9 3 8 o 9.26 8.22
    -8 3 8 o 202.38 185.33
    -7 3 8 o 4.30 4.49
    -6 3 8 o 261.80 261.26
    -5 3 8 o 21.11 34.00
    -4 3 8 o 124.71 135.88
    -3 3 8 o 671.43 687.60
    -2 3 8 o 53.95 48.72
    -1 3 8 o 405.44 371.60
    0 3 8 o 0.09 0.07
    1 3 8 o 234.18 206.84
    2 3 8 o 1481.84 1359.14
    3 3 8 o 1183.41 1266.49
    4 3 8 o 1105.21 1075.17
    5 3 8 o 46.92 46.68
    6 3 8 o 30.84 40.91
    7 3 8 o 135.84 154.06
    8 3 8 o 11.35 12.63
    -9 4 8 o 90.67 75.68
    -8 4 8 o 84.51 95.76
    -7 4 8 o 569.58 571.58
    -6 4 8 o 249.62 251.56
    -5 4 8 o 16.08 18.75
    -4 4 8 o 421.51 425.16
    -3 4 8 o 9.45 10.72
    -2 4 8 o 43.53 36.73
    -1 4 8 o 1676.28 1570.83
    0 4 8 o 1381.07 1401.21
    1 4 8 o 671.47 626.18
    2 4 8 o 41.20 27.02
    3 4 8 o 2738.29 2795.09
    4 4 8 o 529.38 577.45
    5 4 8 o 429.44 421.31
    6 4 8 o 9.31 6.71
    7 4 8 o 89.28 96.51
    8 4 8 o 127.30 142.31
    -9 5 8 o 32.39 33.39
    -8 5 8 o 8.27 7.25
    -7 5 8 o 202.03 221.05
    -6 5 8 o 315.55 281.92
    -5 5 8 o 3.49 2.79
    -4 5 8 o 174.30 191.00
    -3 5 8 o 217.14 228.47
    -2 5 8 o 27.28 39.24
    -1 5 8 o 332.99 344.10
    0 5 8 o 52.09 52.19
    1 5 8 o 76.84 62.98
    2 5 8 o 71.70 82.13
    3 5 8 o 37.02 37.31
    4 5 8 o 111.31 138.56
    5 5 8 o 8.12 9.82
    6 5 8 o 278.77 247.42
    7 5 8 o 0.50 0.16
    8 5 8 o 4.26 3.51
    -8 6 8 o 105.63 90.39
    -7 6 8 o 70.99 73.62
    -6 6 8 o 15.17 17.02
    -5 6 8 o 27.78 25.01
    -4 6 8 o 136.06 151.64
    -3 6 8 o 4.70 5.69
    -2 6 8 o 170.78 193.99
    -1 6 8 o 1644.87 1647.82
    0 6 8 o 317.73 332.15
    1 6 8 o 2924.77 3081.45
    2 6 8 o 595.21 606.45
    3 6 8 o 94.70 95.18
    4 6 8 o 8.63 11.51
    5 6 8 o 751.41 719.17
    6 6 8 o 39.49 45.45
    7 6 8 o 11.48 11.92
    8 6 8 o 35.06 34.45
    -8 7 8 o 0.88 0.59
    -7 7 8 o 76.97 81.50
    -6 7 8 o 18.26 16.97
    -5 7 8 o 101.11 87.45
    -4 7 8 o 262.19 251.32
    -3 7 8 o 595.51 602.54
    -2 7 8 o 301.12 309.12
    -1 7 8 o 111.15 117.37
    0 7 8 o 244.31 253.71
    1 7 8 o 1543.13 1512.32
    2 7 8 o 1379.39 1342.31
    3 7 8 o 1.26 0.83
    4 7 8 o 434.19 465.07
    5 7 8 o 105.48 97.62
    6 7 8 o 17.08 16.70
    7 7 8 o -0.32 0.24
    -8 8 8 o 1.19 0.32
    -7 8 8 o 5.20 6.07
    -6 8 8 o 299.32 307.63
    -5 8 8 o 1.53 1.44
    -4 8 8 o 0.31 0.02
    -3 8 8 o 204.61 210.67
    -2 8 8 o 2.06 0.02
    -1 8 8 o 261.11 288.40
    0 8 8 o 5.14 1.65
    1 8 8 o 76.91 71.28
    2 8 8 o 201.16 212.13
    3 8 8 o 422.45 406.46
    4 8 8 o 112.18 104.54
    5 8 8 o 3.47 1.51
    6 8 8 o 182.24 173.21
    7 8 8 o 215.69 181.70
    -8 9 8 o 11.88 5.30
    -7 9 8 o 4.88 5.60
    -6 9 8 o 102.21 109.25
    -5 9 8 o 117.11 112.00
    -4 9 8 o 129.66 126.96
    -3 9 8 o 13.50 19.51
    -2 9 8 o 113.20 111.80
    -1 9 8 o 404.17 403.48
    0 9 8 o 369.62 378.37
    1 9 8 o 393.19 407.70
    2 9 8 o 315.28 336.63
    3 9 8 o 95.43 101.23
    4 9 8 o 91.84 87.43
    5 9 8 o 18.16 15.47
    6 9 8 o 21.46 17.17
    7 9 8 o 21.62 30.05
    -7 10 8 o 6.02 2.81
    -6 10 8 o 33.14 24.42
    -5 10 8 o 123.70 116.45
    -4 10 8 o 220.12 224.66
    -3 10 8 o 611.86 575.38
    -2 10 8 o 192.89 210.36
    -1 10 8 o 2.61 3.11
    0 10 8 o 26.22 30.95
    1 10 8 o 4.85 3.52
    2 10 8 o 292.98 294.15
    3 10 8 o 142.78 159.90
    4 10 8 o 142.72 152.01
    5 10 8 o 361.30 309.45
    6 10 8 o 7.84 4.43
    -7 11 8 o 79.76 89.91
    -6 11 8 o 91.99 97.28
    -5 11 8 o 70.03 72.46
    -4 11 8 o 147.06 143.95
    -3 11 8 o 194.00 167.80
    -2 11 8 o 27.45 20.15
    -1 11 8 o 1249.24 1229.30
    0 11 8 o 86.28 85.15
    1 11 8 o 64.69 62.27
    2 11 8 o 125.30 130.24
    3 11 8 o 141.28 136.32
    4 11 8 o 35.32 44.65
    5 11 8 o 25.48 22.50
    6 11 8 o 3.94 4.36
    -6 12 8 o 16.90 15.17
    -5 12 8 o 37.53 43.15
    -4 12 8 o 33.84 35.10
    -3 12 8 o 0.46 0.28
    -2 12 8 o 83.19 76.46
    -1 12 8 o 56.25 55.75
    0 12 8 o 3.56 1.79
    1 12 8 o 269.54 269.41
    2 12 8 o 0.72 0.48
    3 12 8 o 168.03 162.83
    4 12 8 o 3.84 2.94
    5 12 8 o 80.37 83.73
    -5 13 8 o 6.83 6.87
    -4 13 8 o 11.41 12.22
    -3 13 8 o 38.00 39.96
    -2 13 8 o 19.20 17.79
    -1 13 8 o 52.90 53.32
    0 13 8 o 53.66 53.43
    1 13 8 o 2.42 2.48
    2 13 8 o 15.57 15.53
    3 13 8 o 58.21 62.69
    4 13 8 o 154.78 147.72
    -4 14 8 o -0.06 0.06
    -3 14 8 o 111.13 108.16
    -2 14 8 o 79.16 77.93
    -1 14 8 o 121.39 123.48
    0 14 8 o 0.79 0.11
    1 14 8 o 83.42 78.31
    2 14 8 o 74.15 63.78
    3 14 8 o 21.50 25.85
    -3 15 8 o 10.68 14.00
    -2 15 8 o 6.70 5.74
    -1 15 8 o 158.50 152.84
    0 15 8 o 0.54 0.57
    1 15 8 o 213.15 215.94
    -9 0 9 o 11.09 9.03
    -7 0 9 o 0.20 0.19
    -5 0 9 o 686.83 682.37
    -3 0 9 o 1739.18 1559.58
    -1 0 9 o 11846.74 10466.11
    1 0 9 o 3096.43 2773.71
    3 0 9 o 28.30 29.87
    5 0 9 o 23.38 24.38
    7 0 9 o 516.63 520.47
    -9 1 9 o 169.54 176.45
    -8 1 9 o 1.44 1.01
    -7 1 9 o 486.20 475.47
    -6 1 9 o 1439.40 1386.26
    -5 1 9 o 85.39 80.46
    -4 1 9 o 1025.27 1027.13
    -3 1 9 o 64.13 62.91
    -2 1 9 o 7.96 5.48
    -1 1 9 o 238.87 221.08
    0 1 9 o 48.57 43.13
    1 1 9 o 8.13 7.20
    3 1 9 o 596.41 616.31
    4 1 9 o 536.20 541.34
    5 1 9 o 590.41 617.28
    6 1 9 o 14.99 15.66
    7 1 9 o 48.34 44.17
    8 1 9 o 20.84 17.83
    -9 2 9 o 8.61 8.12
    -8 2 9 o 122.76 120.73
    -7 2 9 o 9.53 9.06
    -6 2 9 o 409.11 444.97
    -5 2 9 o 338.92 354.21
    -4 2 9 o 30.23 35.30
    -3 2 9 o 5874.59 5555.87
    -2 2 9 o 165.66 145.85
    -1 2 9 o 5.57 3.84
    0 2 9 o 766.60 643.96
    1 2 9 o 28.26 27.68
    3 2 9 o 136.29 139.00
    4 2 9 o 500.80 499.58
    5 2 9 o 103.94 115.47
    6 2 9 o 7.02 5.54
    7 2 9 o 0.82 0.00
    8 2 9 o 0.26 0.15
    -9 3 9 o 32.08 24.34
    -8 3 9 o 238.73 216.23
    -7 3 9 o 202.74 211.23
    -6 3 9 o 544.38 531.63
    -5 3 9 o 175.85 187.41
    -4 3 9 o 1153.01 1193.79
    -3 3 9 o 30.46 31.50
    -2 3 9 o 1.18 0.53
    -1 3 9 o 126.75 120.66
    0 3 9 o 1819.49 1664.29
    1 3 9 o 428.27 406.67
    2 3 9 o 448.64 430.07
    3 3 9 o 1347.35 1370.06
    4 3 9 o 9.54 12.51
    5 3 9 o 781.76 840.83
    6 3 9 o 2.60 0.67
    7 3 9 o 250.31 261.14
    8 3 9 o 0.18 0.31
    -9 4 9 o 56.39 60.61
    -8 4 9 o 18.86 20.06
    -7 4 9 o 46.11 55.58
    -6 4 9 o 136.56 125.47
    -5 4 9 o 360.72 351.59
    -4 4 9 o 924.02 942.13
    -3 4 9 o 74.61 80.98
    -2 4 9 o 1212.62 1074.27
    -1 4 9 o 1482.45 1369.93
    0 4 9 o 4574.47 4382.59
    1 4 9 o 197.15 210.80
    2 4 9 o 185.82 196.94
    3 4 9 o 192.33 234.64
    4 4 9 o 1276.89 1244.74
    5 4 9 o 114.54 122.75
    6 4 9 o 165.62 187.58
    7 4 9 o 384.01 377.68
    8 4 9 o 46.01 57.01
    -9 5 9 o 16.39 17.68
    -8 5 9 o 43.11 42.98
    -7 5 9 o 0.07 0.12
    -6 5 9 o 2.18 3.96
    -5 5 9 o 32.50 32.84
    -4 5 9 o 942.37 919.77
    -3 5 9 o 190.57 181.12
    -2 5 9 o 1896.26 1875.23
    -1 5 9 o 860.60 860.28
    0 5 9 o 347.31 324.79
    1 5 9 o 1205.28 1308.97
    2 5 9 o 1946.35 1983.48
    3 5 9 o 3.13 0.04
    4 5 9 o 1447.47 1411.43
    5 5 9 o 2.82 1.02
    6 5 9 o 259.62 231.64
    7 5 9 o 1.41 1.04
    8 5 9 o 99.41 109.24
    -9 6 9 o 32.90 27.91
    -8 6 9 o 3.95 3.97
    -7 6 9 o 12.00 9.99
    -6 6 9 o 1.03 0.07
    -5 6 9 o 10.75 11.30
    -4 6 9 o 198.12 201.55
    -3 6 9 o 1140.76 1158.12
    -2 6 9 o 57.01 66.41
    -1 6 9 o 1223.64 1252.02
    0 6 9 o 860.33 918.99
    1 6 9 o 377.59 389.63
    2 6 9 o 109.63 110.82
    3 6 9 o 114.07 104.73
    4 6 9 o 7.27 3.04
    5 6 9 o 419.10 469.58
    6 6 9 o 38.01 46.97
    7 6 9 o 0.25 1.23
    -8 7 9 o 64.33 61.49
    -7 7 9 o 16.33 25.81
    -6 7 9 o 2.70 1.93
    -5 7 9 o 193.91 230.56
    -4 7 9 o 48.64 43.47
    -3 7 9 o 480.43 494.53
    -2 7 9 o 404.07 404.22
    -1 7 9 o 2.32 0.84
    0 7 9 o 118.93 138.60
    1 7 9 o 10.71 5.40
    2 7 9 o 1200.29 1246.24
    3 7 9 o 463.78 471.73
    4 7 9 o 593.07 610.62
    5 7 9 o 4.68 1.57
    6 7 9 o 8.13 3.49
    7 7 9 o 63.48 53.98
    -8 8 9 o 4.40 4.43
    -7 8 9 o 9.32 9.71
    -6 8 9 o 49.50 57.60
    -5 8 9 o 337.14 296.32
    -4 8 9 o 177.15 159.07
    -3 8 9 o 3.65 3.47
    -2 8 9 o 18.66 18.95
    -1 8 9 o 23.99 16.65
    0 8 9 o 444.83 444.81
    1 8 9 o 205.52 223.64
    2 8 9 o 24.35 17.29
    3 8 9 o 20.08 26.01
    4 8 9 o 78.29 86.17
    5 8 9 o 243.56 249.79
    6 8 9 o 1.29 0.15
    7 8 9 o 2.70 2.83
    -8 9 9 o -0.19 0.01
    -7 9 9 o 5.23 3.64
    -6 9 9 o 169.37 162.16
    -5 9 9 o 362.49 424.14
    -4 9 9 o 151.60 155.36
    -3 9 9 o 51.69 65.55
    -2 9 9 o 67.76 60.09
    -1 9 9 o 2.39 2.23
    0 9 9 o 219.48 222.82
    1 9 9 o 91.15 93.84
    2 9 9 o 99.32 101.27
    3 9 9 o 251.22 264.00
    4 9 9 o 19.51 27.33
    5 9 9 o 335.48 317.59
    6 9 9 o 26.16 30.83
    -7 10 9 o 88.28 89.07
    -6 10 9 o 7.66 8.74
    -5 10 9 o 0.33 0.08
    -4 10 9 o 24.89 21.62
    -3 10 9 o 4.66 8.27
    -2 10 9 o 211.90 191.08
    -1 10 9 o 65.29 56.58
    0 10 9 o 109.94 105.17
    1 10 9 o 311.92 293.54
    2 10 9 o 224.13 219.97
    3 10 9 o 342.10 357.02
    4 10 9 o 3.26 0.21
    5 10 9 o 3.02 0.19
    6 10 9 o 16.84 18.50
    -6 11 9 o 16.71 14.63
    -5 11 9 o 16.99 17.53
    -4 11 9 o 155.78 154.64
    -3 11 9 o 246.63 262.06
    -2 11 9 o 116.91 114.29
    -1 11 9 o 9.25 7.87
    0 11 9 o 233.70 229.58
    1 11 9 o 2.23 3.26
    2 11 9 o 33.07 27.74
    3 11 9 o 295.15 313.64
    4 11 9 o 324.37 307.54
    5 11 9 o 37.12 37.34
    -6 12 9 o 178.97 180.26
    -5 12 9 o 52.67 59.02
    -4 12 9 o 0.36 0.07
    -3 12 9 o 80.56 86.83
    -2 12 9 o 511.49 510.27
    -1 12 9 o 222.32 214.25
    0 12 9 o 14.92 13.07
    1 12 9 o 350.10 336.35
    2 12 9 o 12.22 15.27
    3 12 9 o 0.82 0.16
    4 12 9 o 1.42 1.46
    5 12 9 o 8.31 4.29
    -5 13 9 o 187.95 188.05
    -4 13 9 o 0.39 0.00
    -3 13 9 o 144.25 150.70
    -2 13 9 o 46.68 43.63
    -1 13 9 o 314.38 321.53
    0 13 9 o 113.02 107.62
    1 13 9 o 0.10 0.12
    2 13 9 o 7.44 7.80
    3 13 9 o 211.70 195.95
    4 13 9 o 197.53 171.26
    -4 14 9 o 87.90 86.52
    -3 14 9 o 98.41 94.10
    -2 14 9 o 7.09 7.58
    -1 14 9 o 5.00 6.00
    0 14 9 o 0.34 0.00
    1 14 9 o 268.11 256.97
    2 14 9 o 0.31 0.01
    -2 15 9 o 2.24 3.20
    -1 15 9 o 25.35 27.42
    0 15 9 o 17.44 17.20
    -8 0 10 o 4.25 4.83
    -6 0 10 o 154.98 145.03
    -4 0 10 o 2631.55 2603.07
    -2 0 10 o 984.94 820.67
    0 0 10 o 175.63 149.76
    2 0 10 o 51.95 54.35
    4 0 10 o 58.58 73.26
    6 0 10 o 280.54 281.16
    8 0 10 o 182.45 184.86
    -9 1 10 o 47.63 46.11
    -8 1 10 o 187.78 180.60
    -7 1 10 o 81.48 87.45
    -6 1 10 o 148.36 149.02
    -5 1 10 o 25.00 26.54
    -4 1 10 o 1738.60 1808.61
    -3 1 10 o 1375.71 1364.04
    -2 1 10 o 972.31 868.25
    -1 1 10 o 120.51 102.68
    0 1 10 o 283.99 236.87
    1 1 10 o 80.47 65.34
    2 1 10 o 1.56 0.26
    3 1 10 o 141.53 142.19
    4 1 10 o 224.89 232.25
    5 1 10 o 93.48 90.60
    6 1 10 o 300.70 281.78
    7 1 10 o 143.21 141.15
    8 1 10 o 193.83 197.16
    -9 2 10 o 50.67 40.65
    -8 2 10 o 149.32 143.94
    -7 2 10 o 316.44 325.30
    -6 2 10 o 137.93 132.01
    -5 2 10 o 381.78 397.75
    -4 2 10 o 391.93 393.09
    -3 2 10 o 230.22 256.10
    -2 2 10 o 113.24 119.58
    -1 2 10 o 1677.26 1491.39
    0 2 10 o 2446.99 2147.57
    1 2 10 o 6.73 6.76
    2 2 10 o 874.20 921.91
    3 2 10 o 12.40 8.34
    4 2 10 o 477.67 488.99
    5 2 10 o 37.23 37.57
    6 2 10 o 64.87 67.67
    7 2 10 o 46.69 51.14
    8 2 10 o 278.10 269.61
    -9 3 10 o 98.74 89.25
    -8 3 10 o 17.51 17.52
    -7 3 10 o 14.08 13.14
    -6 3 10 o 3.64 2.60
    -5 3 10 o 27.00 29.11
    -4 3 10 o 1050.18 1057.17
    -3 3 10 o 412.57 419.59
    -2 3 10 o 2026.01 1950.38
    -1 3 10 o 336.15 300.27
    0 3 10 o 446.72 447.55
    1 3 10 o 1486.71 1356.86
    2 3 10 o 331.09 335.56
    3 3 10 o 497.06 468.36
    4 3 10 o 26.81 28.77
    5 3 10 o 612.79 622.94
    6 3 10 o 229.25 238.95
    7 3 10 o 7.02 6.08
    8 3 10 o 254.41 264.73
    -9 4 10 o 194.62 157.91
    -8 4 10 o 473.65 478.49
    -7 4 10 o 418.31 429.33
    -6 4 10 o 7.63 3.35
    -5 4 10 o 545.78 573.78
    -4 4 10 o 89.53 81.45
    -3 4 10 o 4.35 5.57
    -2 4 10 o 600.21 629.39
    -1 4 10 o 770.72 799.08
    0 4 10 o 7.75 5.25
    1 4 10 o 282.63 310.74
    2 4 10 o 531.46 527.21
    3 4 10 o 453.90 420.49
    4 4 10 o 5.65 2.93
    5 4 10 o 89.13 92.26
    6 4 10 o 81.18 89.06
    7 4 10 o 0.68 0.68
    8 4 10 o 50.02 56.17
    -9 5 10 o 55.22 48.91
    -8 5 10 o 38.77 39.03
    -7 5 10 o 118.73 133.84
    -6 5 10 o 482.61 475.39
    -5 5 10 o 10.04 5.05
    -4 5 10 o 456.30 440.39
    -3 5 10 o 3.92 2.43
    -2 5 10 o 301.29 306.94
    -1 5 10 o 1637.44 1694.37
    0 5 10 o 104.43 105.10
    1 5 10 o 38.15 46.39
    2 5 10 o 291.32 304.36
    3 5 10 o 111.75 113.36
    4 5 10 o 124.44 134.23
    5 5 10 o 0.51 0.51
    6 5 10 o 133.55 154.08
    7 5 10 o 121.77 121.37
    -8 6 10 o 59.92 55.70
    -7 6 10 o 9.87 13.22
    -6 6 10 o 535.68 576.51
    -5 6 10 o 460.35 501.83
    -4 6 10 o 165.60 171.68
    -3 6 10 o 376.78 376.36
    -2 6 10 o 16.89 15.16
    -1 6 10 o 241.09 250.32
    0 6 10 o 509.08 500.54
    1 6 10 o 450.93 436.20
    2 6 10 o 69.89 82.18
    3 6 10 o 2.73 0.64
    4 6 10 o 17.90 21.14
    5 6 10 o 243.13 236.75
    6 6 10 o 94.47 84.65
    7 6 10 o 593.02 574.33
    -8 7 10 o 6.56 2.75
    -7 7 10 o 71.84 90.52
    -6 7 10 o 53.42 50.33
    -5 7 10 o 43.07 47.78
    -4 7 10 o 30.10 21.82
    -3 7 10 o 40.74 47.83
    -2 7 10 o 381.32 368.89
    -1 7 10 o 530.56 556.00
    0 7 10 o 172.11 180.84
    1 7 10 o 15.47 19.12
    2 7 10 o 51.48 50.42
    3 7 10 o 27.48 31.29
    4 7 10 o 190.40 190.95
    5 7 10 o 168.09 202.92
    6 7 10 o 29.18 23.96
    7 7 10 o 53.22 61.45
    -8 8 10 o 3.07 3.76
    -7 8 10 o -0.45 0.02
    -6 8 10 o 50.94 48.89
    -5 8 10 o 27.98 22.75
    -4 8 10 o 294.54 285.93
    -3 8 10 o 514.66 556.42
    -2 8 10 o 149.83 150.81
    -1 8 10 o 312.02 302.37
    0 8 10 o 1957.13 1958.96
    1 8 10 o 5.35 3.69
    2 8 10 o 23.78 24.09
    3 8 10 o 134.33 147.31
    4 8 10 o 0.57 0.37
    5 8 10 o 986.18 873.76
    6 8 10 o 25.16 31.96
    -7 9 10 o 142.56 138.47
    -6 9 10 o 4.53 8.32
    -5 9 10 o 258.82 274.50
    -4 9 10 o 14.08 12.30
    -3 9 10 o 583.82 579.86
    -2 9 10 o 44.95 47.27
    -1 9 10 o 1422.66 1421.23
    0 9 10 o 28.21 31.41
    1 9 10 o 32.68 30.52
    2 9 10 o 37.10 34.22
    3 9 10 o 510.14 530.41
    4 9 10 o 0.74 0.00
    5 9 10 o 1.03 0.53
    6 9 10 o 53.33 65.94
    -7 10 10 o 7.70 5.37
    -6 10 10 o 120.46 102.26
    -5 10 10 o 59.97 60.09
    -4 10 10 o 209.74 213.40
    -3 10 10 o 26.93 27.32
    -2 10 10 o 78.53 77.86
    -1 10 10 o 20.78 24.66
    0 10 10 o 242.77 240.28
    1 10 10 o 1447.01 1420.75
    2 10 10 o 314.21 316.20
    3 10 10 o 516.03 504.35
    4 10 10 o 0.40 0.26
    5 10 10 o 3.20 0.31
    6 10 10 o 0.46 1.51
    -6 11 10 o 62.22 68.09
    -5 11 10 o 46.43 42.76
    -4 11 10 o 1.29 0.09
    -3 11 10 o 311.96 296.33
    -2 11 10 o 0.52 0.11
    -1 11 10 o 0.24 0.51
    0 11 10 o 344.55 343.16
    1 11 10 o 52.99 53.04
    2 11 10 o 57.91 48.56
    3 11 10 o 25.52 20.39
    4 11 10 o 8.58 5.99
    5 11 10 o -0.09 0.01
    -6 12 10 o 37.03 36.77
    -5 12 10 o 13.10 10.86
    -4 12 10 o 3.55 3.93
    -3 12 10 o 34.77 29.48
    -2 12 10 o 88.70 98.53
    -1 12 10 o 21.21 23.45
    0 12 10 o 9.28 6.62
    1 12 10 o 1.62 2.26
    2 12 10 o 68.59 72.42
    3 12 10 o 197.14 168.14
    4 12 10 o 0.68 0.01
    -5 13 10 o 45.01 44.07
    -4 13 10 o 416.75 439.55
    -3 13 10 o 177.02 168.29
    -2 13 10 o 20.84 22.90
    -1 13 10 o 17.98 19.99
    0 13 10 o 105.06 93.34
    1 13 10 o 0.55 0.04
    2 13 10 o 129.16 136.32
    3 13 10 o 1.92 4.09
    -3 14 10 o 14.79 14.40
    -2 14 10 o 130.45 132.14
    -1 14 10 o 34.45 39.43
    0 14 10 o 4.36 4.38
    1 14 10 o 2.97 6.28
    2 14 10 o 20.00 18.02
    -9 0 11 o 131.27 131.25
    -7 0 11 o 493.27 454.46
    -5 0 11 o 2417.32 2357.40
    -3 0 11 o 192.23 218.40
    -1 0 11 o 4822.90 4480.41
    1 0 11 o 1167.97 1253.36
    3 0 11 o 1236.66 1314.34
    5 0 11 o 650.89 643.33
    7 0 11 o 1108.99 1077.26
    -9 1 11 o 557.59 514.23
    -8 1 11 o 172.96 169.85
    -7 1 11 o 166.27 170.59
    -6 1 11 o 33.69 33.64
    -5 1 11 o 340.57 356.46
    -4 1 11 o 966.81 1033.79
    -3 1 11 o 1.59 1.23
    -2 1 11 o 197.90 180.85
    -1 1 11 o 146.67 144.27
    0 1 11 o -0.47 0.03
    1 1 11 o 96.52 87.49
    2 1 11 o 1.36 0.03
    3 1 11 o 252.67 257.69
    4 1 11 o 222.30 261.13
    5 1 11 o 375.21 373.11
    6 1 11 o 88.43 91.08
    7 1 11 o 9.89 11.08
    8 1 11 o 100.88 116.58
    -9 2 11 o 132.24 114.33
    -8 2 11 o 448.77 428.32
    -7 2 11 o 100.38 94.28
    -6 2 11 o 760.73 746.96
    -5 2 11 o 54.74 63.09
    -4 2 11 o 27.57 28.36
    -3 2 11 o 2.96 3.12
    -2 2 11 o 247.92 268.95
    -1 2 11 o 0.79 0.12
    0 2 11 o 1.30 0.37
    1 2 11 o 20.91 19.03
    2 2 11 o 40.62 30.87
    3 2 11 o 1004.41 1040.86
    4 2 11 o 928.47 977.41
    5 2 11 o 278.48 292.10
    6 2 11 o 1.18 1.31
    7 2 11 o 19.26 22.80
    8 2 11 o 16.34 12.67
    -9 3 11 o 54.30 51.13
    -8 3 11 o 41.63 46.72
    -7 3 11 o 387.43 380.12
    -6 3 11 o 160.45 163.72
    -5 3 11 o 1017.29 1037.80
    -4 3 11 o 1236.20 1241.46
    -3 3 11 o 95.53 84.00
    -2 3 11 o 521.93 544.27
    -1 3 11 o 19.36 23.75
    0 3 11 o 876.83 885.43
    1 3 11 o 802.66 820.22
    2 3 11 o 17.93 14.94
    3 3 11 o 35.76 36.21
    4 3 11 o 39.45 38.14
    5 3 11 o 206.88 197.53
    6 3 11 o 36.94 31.66
    7 3 11 o 11.39 10.62
    -9 4 11 o 0.63 0.12
    -8 4 11 o 83.98 77.18
    -7 4 11 o 52.75 56.61
    -6 4 11 o 464.48 474.12
    -5 4 11 o 120.78 121.36
    -4 4 11 o 178.79 181.44
    -3 4 11 o 88.25 101.62
    -2 4 11 o 4.78 5.71
    -1 4 11 o 32.68 31.10
    0 4 11 o 0.44 0.18
    1 4 11 o 379.29 414.29
    2 4 11 o 139.75 147.59
    3 4 11 o 20.57 19.75
    4 4 11 o 64.37 60.76
    5 4 11 o 53.33 54.40
    6 4 11 o 116.39 129.43
    7 4 11 o 95.57 91.85
    -8 5 11 o 223.86 204.31
    -7 5 11 o 23.49 28.11
    -6 5 11 o 168.71 182.56
    -5 5 11 o 73.78 75.58
    -4 5 11 o 406.61 436.94
    -3 5 11 o 654.84 700.73
    -2 5 11 o 138.32 158.63
    -1 5 11 o 870.90 924.60
    0 5 11 o 174.84 186.00
    1 5 11 o 238.27 234.84
    2 5 11 o 156.47 149.66
    3 5 11 o 237.85 239.12
    4 5 11 o 38.21 54.45
    5 5 11 o 0.74 0.00
    6 5 11 o 40.02 47.01
    7 5 11 o 222.85 229.15
    -8 6 11 o -0.15 0.74
    -7 6 11 o 60.91 70.66
    -6 6 11 o 20.23 17.36
    -5 6 11 o 37.71 40.13
    -4 6 11 o 696.15 759.75
    -3 6 11 o 481.30 479.52
    -2 6 11 o 99.68 94.00
    -1 6 11 o 477.31 474.81
    0 6 11 o 71.17 77.18
    1 6 11 o 861.21 888.44
    2 6 11 o 47.79 49.61
    3 6 11 o 144.28 140.66
    4 6 11 o 266.75 314.49
    5 6 11 o 668.22 656.87
    6 6 11 o 11.24 9.36
    7 6 11 o 83.19 79.46
    -8 7 11 o 98.10 99.43
    -7 7 11 o 4.38 4.21
    -6 7 11 o 235.14 238.34
    -5 7 11 o 10.27 7.67
    -4 7 11 o 337.57 377.84
    -3 7 11 o 109.87 98.72
    -2 7 11 o 335.85 364.21
    -1 7 11 o 47.52 41.44
    0 7 11 o 4.45 4.35
    1 7 11 o 98.20 91.32
    2 7 11 o 45.20 45.79
    3 7 11 o 74.30 74.90
    4 7 11 o 73.83 78.01
    5 7 11 o 50.69 61.54
    6 7 11 o 22.32 21.96
    7 7 11 o 16.79 21.49
    -8 8 11 o 2.60 0.28
    -7 8 11 o 21.25 24.21
    -6 8 11 o 26.69 29.66
    -5 8 11 o 667.33 645.83
    -4 8 11 o 5.18 3.66
    -3 8 11 o 1.96 0.38
    -2 8 11 o 25.67 24.90
    -1 8 11 o 47.15 49.06
    0 8 11 o 43.33 44.31
    1 8 11 o 742.03 774.48
    2 8 11 o 39.63 45.60
    3 8 11 o 2.32 0.16
    4 8 11 o 133.86 131.97
    5 8 11 o 5.90 7.74
    6 8 11 o 19.11 19.81
    -7 9 11 o 0.01 0.00
    -6 9 11 o 34.26 34.58
    -5 9 11 o 7.79 6.27
    -4 9 11 o 349.23 328.53
    -3 9 11 o 32.75 33.61
    -2 9 11 o 1062.99 1017.78
    -1 9 11 o 68.04 67.75
    0 9 11 o 389.72 409.84
    1 9 11 o 20.73 18.76
    2 9 11 o 1.13 0.61
    3 9 11 o 202.22 200.84
    4 9 11 o 68.29 72.02
    5 9 11 o 23.31 22.48
    6 9 11 o 18.16 17.00
    -7 10 11 o 50.24 50.89
    -6 10 11 o 38.74 35.94
    -5 10 11 o 73.81 74.58
    -4 10 11 o 451.69 424.57
    -3 10 11 o 162.98 161.47
    -2 10 11 o 60.37 67.74
    -1 10 11 o 66.46 63.58
    0 10 11 o 214.92 195.59
    1 10 11 o 81.24 86.72
    2 10 11 o 5.41 3.54
    3 10 11 o 8.22 4.25
    4 10 11 o 43.19 45.24
    5 10 11 o 81.88 69.37
    -6 11 11 o 168.14 182.39
    -5 11 11 o 5.58 4.43
    -4 11 11 o 53.33 60.20
    -3 11 11 o 48.55 50.72
    -2 11 11 o 93.33 97.75
    -1 11 11 o 242.10 242.00
    0 11 11 o 112.75 110.38
    1 11 11 o 256.43 244.54
    2 11 11 o 335.24 347.45
    3 11 11 o 20.00 15.14
    4 11 11 o 87.85 77.14
    -5 12 11 o 40.00 39.73
    -4 12 11 o 1.84 1.00
    -3 12 11 o 175.52 166.35
    -2 12 11 o 29.32 31.14
    -1 12 11 o 7.55 6.61
    0 12 11 o 49.21 48.94
    1 12 11 o 0.28 1.80
    2 12 11 o 33.64 40.87
    3 12 11 o 1.07 0.05
    4 12 11 o 197.85 205.83
    -4 13 11 o 57.28 63.04
    -3 13 11 o 3.23 1.34
    -2 13 11 o 51.08 49.41
    -1 13 11 o 171.89 169.06
    0 13 11 o 240.62 228.59
    1 13 11 o 67.99 65.04
    2 13 11 o 0.28 0.63
    3 13 11 o 109.41 109.80
    -3 14 11 o 18.58 22.77
    -2 14 11 o 70.39 71.79
    -1 14 11 o 97.01 97.22
    0 14 11 o 0.08 0.02
    1 14 11 o 140.95 118.87
    -8 0 12 o 131.40 113.74
    -6 0 12 o 1324.77 1295.22
    -4 0 12 o 0.86 0.85
    -2 0 12 o 9.78 9.66
    0 0 12 o 1.41 0.56
    2 0 12 o 1836.12 1765.18
    4 0 12 o 807.35 846.12
    6 0 12 o 120.69 105.37
    -9 1 12 o 18.91 24.95
    -8 1 12 o 38.87 38.80
    -7 1 12 o 22.31 22.74
    -6 1 12 o 24.24 31.63
    -5 1 12 o 1257.43 1231.66
    -4 1 12 o 778.20 757.55
    -3 1 12 o 497.67 533.37
    -2 1 12 o 91.67 100.50
    -1 1 12 o 256.32 265.06
    0 1 12 o 16.59 12.53
    1 1 12 o 84.66 92.54
    2 1 12 o 104.99 111.53
    3 1 12 o 134.98 146.62
    4 1 12 o 793.66 793.64
    5 1 12 o 234.04 257.85
    6 1 12 o 314.85 324.06
    7 1 12 o 7.48 6.48
    -9 2 12 o 6.59 7.08
    -8 2 12 o 32.57 35.31
    -7 2 12 o 84.40 80.87
    -6 2 12 o 5.25 1.60
    -5 2 12 o 1.93 0.42
    -4 2 12 o 427.42 422.60
    -3 2 12 o 84.23 84.62
    -2 2 12 o 139.99 135.14
    -1 2 12 o 138.55 156.64
    0 2 12 o 58.80 65.37
    1 2 12 o 6.70 6.63
    2 2 12 o 135.47 133.41
    3 2 12 o 10.28 6.31
    4 2 12 o 2459.73 2415.68
    5 2 12 o 895.85 865.05
    6 2 12 o 450.92 433.71
    7 2 12 o 87.36 85.49
    -9 3 12 o 31.55 33.47
    -8 3 12 o 858.95 879.10
    -7 3 12 o 550.26 513.98
    -6 3 12 o 868.22 841.87
    -5 3 12 o 54.68 68.90
    -4 3 12 o 55.20 57.34
    -3 3 12 o 645.34 655.23
    -2 3 12 o 60.81 71.13
    -1 3 12 o 321.58 329.80
    0 3 12 o 554.50 565.74
    1 3 12 o 183.38 175.99
    2 3 12 o 72.51 66.46
    3 3 12 o 115.14 110.39
    4 3 12 o 135.31 137.55
    5 3 12 o 151.93 154.31
    6 3 12 o 20.92 25.82
    7 3 12 o 146.28 140.35
    -8 4 12 o 129.65 115.40
    -7 4 12 o 261.98 292.86
    -6 4 12 o 12.91 5.99
    -5 4 12 o 20.00 18.06
    -4 4 12 o 196.61 196.39
    -3 4 12 o 268.04 277.37
    -2 4 12 o 498.20 533.85
    -1 4 12 o 19.04 19.73
    0 4 12 o 428.79 442.48
    1 4 12 o 466.85 475.20
    2 4 12 o 291.06 291.06
    3 4 12 o 462.10 451.74
    4 4 12 o 9.48 12.17
    5 4 12 o 45.86 48.83
    6 4 12 o 264.11 269.09
    7 4 12 o 1.29 1.32
    -8 5 12 o 28.77 16.21
    -7 5 12 o 85.06 87.13
    -6 5 12 o 362.02 412.40
    -5 5 12 o 268.72 267.50
    -4 5 12 o 477.65 485.19
    -3 5 12 o 184.89 199.32
    -2 5 12 o 2.38 0.50
    -1 5 12 o 163.71 153.22
    0 5 12 o 42.51 50.32
    1 5 12 o 153.91 167.51
    2 5 12 o 286.82 293.85
    3 5 12 o 239.18 219.25
    4 5 12 o 20.53 9.59
    5 5 12 o 1.21 0.73
    6 5 12 o 57.78 50.41
    7 5 12 o 0.47 0.59
    -8 6 12 o 0.42 0.12
    -7 6 12 o 67.82 62.15
    -6 6 12 o 263.33 264.54
    -5 6 12 o 779.38 813.01
    -4 6 12 o 110.31 98.75
    -3 6 12 o 579.28 546.56
    -2 6 12 o 393.20 421.43
    -1 6 12 o 1539.25 1527.37
    0 6 12 o 505.86 503.25
    1 6 12 o 429.08 443.57
    2 6 12 o 330.31 322.46
    3 6 12 o 168.85 165.31
    4 6 12 o 44.00 38.33
    5 6 12 o 242.93 241.23
    6 6 12 o 5.34 1.32
    7 6 12 o 1.74 4.02
    -8 7 12 o 153.79 129.46
    -7 7 12 o 65.92 55.68
    -6 7 12 o 17.87 12.65
    -5 7 12 o 249.39 202.42
    -4 7 12 o 1300.94 1342.51
    -3 7 12 o 2.73 0.44
    -2 7 12 o 23.72 23.76
    -1 7 12 o 707.72 707.20
    0 7 12 o 527.29 534.70
    1 7 12 o 1.38 0.03
    2 7 12 o 31.49 38.73
    3 7 12 o 51.62 50.70
    4 7 12 o 103.66 92.00
    5 7 12 o 7.11 7.12
    6 7 12 o 201.94 184.63
    -7 8 12 o 265.20 266.04
    -6 8 12 o 78.81 75.80
    -5 8 12 o 4.19 6.72
    -4 8 12 o 3.19 0.01
    -3 8 12 o 1033.53 1028.05
    -2 8 12 o 91.36 91.36
    -1 8 12 o 16.88 19.95
    0 8 12 o 77.81 81.53
    1 8 12 o 359.93 358.40
    2 8 12 o 618.28 645.44
    3 8 12 o 43.15 56.50
    4 8 12 o 40.46 39.71
    5 8 12 o 2.45 0.01
    6 8 12 o 72.55 60.43
    -7 9 12 o 0.65 0.26
    -6 9 12 o -0.52 0.01
    -5 9 12 o 160.94 167.23
    -4 9 12 o 27.51 23.06
    -3 9 12 o 427.51 435.81
    -2 9 12 o 718.89 705.10
    -1 9 12 o 608.22 612.98
    0 9 12 o 14.52 19.06
    1 9 12 o 42.66 39.34
    2 9 12 o 10.90 4.70
    3 9 12 o 544.46 577.58
    4 9 12 o 295.80 266.80
    5 9 12 o 102.31 71.35
    -6 10 12 o 2.75 3.34
    -5 10 12 o 306.69 304.82
    -4 10 12 o 47.42 55.78
    -3 10 12 o 56.77 54.38
    -2 10 12 o 4.40 2.81
    -1 10 12 o 67.14 70.21
    0 10 12 o 214.94 196.35
    1 10 12 o 66.50 62.66
    2 10 12 o 11.14 9.40
    3 10 12 o 178.97 147.44
    4 10 12 o 181.43 178.46
    5 10 12 o 13.97 9.64
    -6 11 12 o 1.02 1.33
    -5 11 12 o 29.69 31.66
    -4 11 12 o 187.83 195.17
    -3 11 12 o 6.02 4.09
    -2 11 12 o 2.95 2.01
    -1 11 12 o 2.10 1.79
    0 11 12 o 21.92 16.54
    1 11 12 o 146.74 158.58
    2 11 12 o 34.48 31.77
    3 11 12 o 69.97 73.93
    4 11 12 o 10.90 14.77
    -5 12 12 o 2.52 1.08
    -4 12 12 o 123.92 113.30
    -3 12 12 o 339.42 333.31
    -2 12 12 o 48.48 40.64
    -1 12 12 o 0.66 0.48
    0 12 12 o 67.16 64.12
    1 12 12 o 54.24 51.21
    2 12 12 o 165.46 166.62
    3 12 12 o 27.56 20.19
    -4 13 12 o 5.68 6.61
    -3 13 12 o 156.29 152.70
    -2 13 12 o 0.42 0.01
    -1 13 12 o 1.94 1.97
    0 13 12 o 49.11 44.80
    1 13 12 o 165.96 167.78
    2 13 12 o 259.05 242.52
    -2 14 12 o 57.20 60.93
    -1 14 12 o 12.47 12.09
    0 14 12 o 221.96 231.99
    -7 0 13 o 1009.93 980.71
    -5 0 13 o 2213.76 2238.90
    -3 0 13 o 47.46 46.38
    -1 0 13 o 1011.66 1063.97
    1 0 13 o 30.39 32.65
    3 0 13 o 1104.60 1145.29
    5 0 13 o 9.42 13.56
    7 0 13 o 5.26 6.39
    -8 1 13 o 28.16 19.17
    -7 1 13 o 52.96 51.27
    -6 1 13 o 1.01 0.15
    -5 1 13 o 143.06 158.18
    -4 1 13 o 33.07 30.87
    -3 1 13 o 896.55 926.22
    -2 1 13 o 194.71 191.36
    -1 1 13 o 310.14 321.69
    0 1 13 o 1349.87 1407.22
    1 1 13 o 209.73 197.97
    2 1 13 o 148.35 154.32
    3 1 13 o 664.57 617.49
    4 1 13 o 964.09 975.73
    5 1 13 o 240.17 235.31
    6 1 13 o 194.54 189.27
    7 1 13 o 21.39 17.92
    -9 2 13 o 1.95 2.54
    -8 2 13 o 156.93 131.92
    -7 2 13 o 2.05 1.56
    -6 2 13 o 6.19 3.34
    -5 2 13 o 1.28 0.91
    -4 2 13 o 19.36 19.97
    -3 2 13 o 370.65 376.43
    -2 2 13 o 39.31 45.58
    -1 2 13 o 189.35 205.54
    0 2 13 o 167.97 180.31
    1 2 13 o 4.63 4.09
    2 2 13 o 1232.70 1197.21
    3 2 13 o 85.65 64.17
    4 2 13 o 4.12 2.79
    5 2 13 o 372.39 362.04
    6 2 13 o 91.41 94.08
    7 2 13 o 24.51 23.74
    -8 3 13 o 0.43 0.05
    -7 3 13 o 37.54 30.88
    -6 3 13 o 103.37 110.84
    -5 3 13 o 640.12 608.93
    -4 3 13 o 151.19 158.86
    -3 3 13 o 65.27 71.13
    -2 3 13 o 1809.46 1935.31
    -1 3 13 o 337.88 345.30
    0 3 13 o 9.60 7.16
    1 3 13 o 665.74 677.85
    2 3 13 o 193.12 196.55
    3 3 13 o 1.50 0.96
    4 3 13 o 10.16 11.10
    5 3 13 o 35.62 36.82
    6 3 13 o 92.70 88.78
    7 3 13 o 64.09 55.03
    -8 4 13 o 67.14 56.26
    -7 4 13 o 285.14 289.82
    -6 4 13 o 418.01 438.44
    -5 4 13 o 1155.45 1132.50
    -4 4 13 o 371.70 381.83
    -3 4 13 o 395.62 377.61
    -2 4 13 o 15.29 11.68
    -1 4 13 o 278.39 284.81
    0 4 13 o 114.79 116.68
    1 4 13 o 256.11 282.48
    2 4 13 o 1087.69 1078.62
    3 4 13 o 62.09 56.62
    4 4 13 o 1.43 2.90
    5 4 13 o 226.59 225.10
    6 4 13 o 14.03 15.60
    7 4 13 o 71.05 71.25
    -8 5 13 o 17.66 22.76
    -7 5 13 o 39.96 39.68
    -6 5 13 o 44.20 43.65
    -5 5 13 o 95.68 97.86
    -4 5 13 o 600.08 624.31
    -3 5 13 o 36.58 36.94
    -2 5 13 o 171.33 170.84
    -1 5 13 o 21.72 25.41
    0 5 13 o 3.48 3.15
    1 5 13 o 94.37 90.94
    2 5 13 o 57.76 53.88
    3 5 13 o 529.19 534.64
    4 5 13 o 16.03 9.71
    5 5 13 o 133.30 129.62
    6 5 13 o 16.48 12.97
    -7 6 13 o 270.52 263.25
    -6 6 13 o 355.04 347.36
    -5 6 13 o 9.54 10.00
    -4 6 13 o 1.19 0.92
    -3 6 13 o 27.95 24.66
    -2 6 13 o 277.70 299.34
    -1 6 13 o 1594.81 1570.86
    0 6 13 o 463.67 471.14
    1 6 13 o 4.27 4.97
    2 6 13 o 1.98 0.01
    3 6 13 o 4.83 4.62
    4 6 13 o 341.51 334.90
    5 6 13 o 13.01 12.87
    6 6 13 o 10.43 8.81
    -8 7 13 o 84.54 78.56
    -7 7 13 o 4.81 3.39
    -6 7 13 o 24.70 28.20
    -5 7 13 o 149.73 135.57
    -4 7 13 o 36.97 47.00
    -3 7 13 o 186.29 189.99
    -2 7 13 o 506.98 533.61
    -1 7 13 o 52.30 51.26
    0 7 13 o 1552.62 1525.53
    1 7 13 o 541.68 598.27
    2 7 13 o 246.01 230.34
    3 7 13 o 194.08 176.32
    4 7 13 o 119.48 111.26
    5 7 13 o 10.36 7.53
    6 7 13 o 55.63 41.22
    -7 8 13 o 67.49 75.78
    -6 8 13 o 10.67 14.10
    -5 8 13 o 621.21 628.02
    -4 8 13 o 143.07 147.93
    -3 8 13 o 196.24 199.07
    -2 8 13 o 237.66 233.58
    -1 8 13 o 9.97 7.79
    0 8 13 o 38.24 32.52
    1 8 13 o 457.43 481.79
    2 8 13 o 25.89 27.87
    3 8 13 o 51.92 53.76
    4 8 13 o 1.25 1.16
    5 8 13 o 8.86 3.90
    -7 9 13 o 105.61 105.52
    -6 9 13 o 76.37 82.80
    -5 9 13 o 32.60 28.49
    -4 9 13 o 339.34 350.75
    -3 9 13 o 18.33 18.39
    -2 9 13 o 244.66 220.96
    -1 9 13 o 131.20 136.15
    0 9 13 o 280.40 289.24
    1 9 13 o 28.45 28.17
    2 9 13 o 169.36 161.54
    3 9 13 o 67.88 67.41
    4 9 13 o 57.44 62.44
    5 9 13 o 165.88 162.03
    -6 10 13 o 22.55 15.73
    -5 10 13 o 60.22 55.51
    -4 10 13 o 19.18 18.88
    -3 10 13 o 111.68 115.85
    -2 10 13 o 148.32 134.15
    -1 10 13 o 1248.24 1238.95
    0 10 13 o 144.46 139.83
    1 10 13 o 2.17 2.53
    2 10 13 o 183.19 181.40
    3 10 13 o 12.02 5.22
    4 10 13 o 2.32 1.28
    -5 11 13 o 1.62 0.70
    -4 11 13 o 399.78 392.48
    -3 11 13 o 15.47 11.92
    -2 11 13 o 37.67 34.73
    -1 11 13 o 136.16 134.36
    0 11 13 o 141.37 136.31
    1 11 13 o 1.10 2.03
    2 11 13 o 3.57 1.59
    3 11 13 o 3.48 3.75
    -4 12 13 o 61.91 68.65
    -3 12 13 o 489.87 483.63
    -2 12 13 o -0.29 0.03
    -1 12 13 o 42.85 45.32
    0 12 13 o 4.68 1.89
    1 12 13 o 266.48 296.73
    2 12 13 o 6.77 8.34
    3 12 13 o 26.63 30.43
    -3 13 13 o 43.22 42.14
    -2 13 13 o 36.57 41.53
    -1 13 13 o 10.41 6.68
    0 13 13 o 25.32 26.74
    -8 0 14 o 214.67 226.81
    -6 0 14 o 90.69 111.33
    -4 0 14 o 1998.41 1971.53
    -2 0 14 o 351.35 379.98
    0 0 14 o 516.54 563.28
    2 0 14 o 1534.37 1599.03
    4 0 14 o 138.37 140.20
    6 0 14 o 561.23 515.79
    -8 1 14 o 14.83 10.59
    -7 1 14 o -0.14 0.77
    -6 1 14 o 41.72 50.58
    -5 1 14 o 285.63 289.59
    -4 1 14 o 39.83 33.31
    -3 1 14 o 1712.23 1708.27
    -2 1 14 o 269.33 260.87
    -1 1 14 o 620.54 630.90
    0 1 14 o 1168.88 1160.94
    1 1 14 o 171.98 153.21
    2 1 14 o 109.92 114.11
    3 1 14 o 312.41 313.95
    4 1 14 o 46.60 47.37
    5 1 14 o 22.33 23.62
    6 1 14 o 0.13 0.10
    7 1 14 o 109.91 110.41
    -8 2 14 o 30.05 35.26
    -7 2 14 o 183.79 157.75
    -6 2 14 o 21.92 28.68
    -5 2 14 o 1.39 1.86
    -4 2 14 o 29.81 32.38
    -3 2 14 o 254.83 242.14
    -2 2 14 o 34.48 38.79
    -1 2 14 o 99.54 98.26
    0 2 14 o 369.54 363.28
    1 2 14 o 453.33 458.76
    2 2 14 o 154.70 149.18
    3 2 14 o 514.27 543.96
    4 2 14 o 417.61 384.18
    5 2 14 o 287.19 292.33
    6 2 14 o 12.29 14.09
    7 2 14 o 11.61 11.37
    -8 3 14 o 0.18 0.10
    -7 3 14 o 771.50 697.75
    -6 3 14 o 291.23 272.16
    -5 3 14 o 284.21 293.23
    -4 3 14 o 904.79 921.22
    -3 3 14 o 109.04 118.23
    -2 3 14 o 2664.08 2681.19
    -1 3 14 o 11.25 10.32
    0 3 14 o 4.37 1.22
    1 3 14 o 5.96 5.49
    2 3 14 o 78.81 74.10
    3 3 14 o 165.51 164.37
    4 3 14 o 56.93 58.53
    5 3 14 o 3.37 3.30
    6 3 14 o 35.91 31.34
    -8 4 14 o 82.58 76.04
    -7 4 14 o 2.10 0.68
    -6 4 14 o 192.80 198.20
    -5 4 14 o 125.32 123.67
    -4 4 14 o 0.67 0.09
    -3 4 14 o 890.06 926.79
    -2 4 14 o 694.03 714.54
    -1 4 14 o 1486.72 1526.55
    0 4 14 o 1.32 0.02
    1 4 14 o 634.87 648.89
    2 4 14 o 9.49 11.22
    3 4 14 o 232.94 217.17
    4 4 14 o 38.93 35.59
    5 4 14 o 18.54 20.21
    6 4 14 o 87.17 99.24
    -8 5 14 o 27.41 28.20
    -7 5 14 o 0.52 0.16
    -6 5 14 o 296.77 291.88
    -5 5 14 o 14.43 12.60
    -4 5 14 o 1187.96 1204.26
    -3 5 14 o 32.86 37.43
    -2 5 14 o 982.26 1024.38
    -1 5 14 o 83.42 82.15
    0 5 14 o 609.66 615.48
    1 5 14 o 72.07 70.70
    2 5 14 o 1.14 0.84
    3 5 14 o 8.67 11.04
    4 5 14 o 1.61 1.23
    5 5 14 o 5.54 3.29
    6 5 14 o 15.04 16.08
    -7 6 14 o 51.01 53.21
    -6 6 14 o 10.27 9.88
    -5 6 14 o 16.06 12.36
    -4 6 14 o 34.79 25.29
    -3 6 14 o 441.46 465.02
    -2 6 14 o 125.76 122.62
    -1 6 14 o 721.26 740.83
    0 6 14 o 171.97 181.60
    1 6 14 o 974.85 981.61
    2 6 14 o 56.06 49.13
    3 6 14 o 20.42 18.57
    4 6 14 o 22.62 18.89
    5 6 14 o 236.81 255.24
    6 6 14 o 2.99 1.91
    -7 7 14 o 10.70 9.99
    -6 7 14 o 379.00 380.85
    -5 7 14 o 342.18 317.67
    -4 7 14 o 342.64 350.79
    -3 7 14 o 114.94 122.31
    -2 7 14 o 1739.43 1728.19
    -1 7 14 o 116.53 109.18
    0 7 14 o 6.97 4.82
    1 7 14 o 39.85 45.92
    2 7 14 o 14.89 22.90
    3 7 14 o -0.70 0.04
    4 7 14 o 23.20 21.24
    5 7 14 o 45.01 34.49
    -7 8 14 o 17.11 14.52
    -6 8 14 o 54.12 58.25
    -5 8 14 o 255.75 258.41
    -4 8 14 o 14.34 19.11
    -3 8 14 o 0.23 0.00
    -2 8 14 o 403.26 406.29
    -1 8 14 o 245.25 255.76
    0 8 14 o 17.88 16.52
    1 8 14 o 0.55 0.41
    2 8 14 o 9.42 12.44
    3 8 14 o 190.06 200.23
    4 8 14 o 138.26 115.80
    5 8 14 o 13.08 11.23
    -6 9 14 o 50.29 43.33
    -5 9 14 o 25.14 28.49
    -4 9 14 o 436.90 420.28
    -3 9 14 o 17.62 18.66
    -2 9 14 o 0.99 0.04
    -1 9 14 o 223.48 214.04
    0 9 14 o 514.71 526.65
    1 9 14 o 2.78 0.34
    2 9 14 o 88.58 73.65
    3 9 14 o 1.25 1.57
    4 9 14 o 31.69 27.05
    5 9 14 o 19.53 15.46
    -6 10 14 o 59.55 53.07
    -5 10 14 o 0.63 0.10
    -4 10 14 o 6.52 8.19
    -3 10 14 o 78.98 87.78
    -2 10 14 o 497.32 491.83
    -1 10 14 o 42.19 48.70
    0 10 14 o 515.49 484.02
    1 10 14 o 36.56 33.57
    2 10 14 o 160.41 163.51
    3 10 14 o 13.46 13.76
    4 10 14 o 2.18 2.08
    -5 11 14 o 36.85 35.55
    -4 11 14 o 59.36 60.32
    -3 11 14 o 1.41 0.87
    -2 11 14 o 0.10 0.04
    -1 11 14 o 24.79 22.77
    0 11 14 o 7.19 6.08
    1 11 14 o 66.07 57.36
    2 11 14 o 54.33 53.46
    3 11 14 o 2.27 0.00
    -4 12 14 o 44.09 45.69
    -3 12 14 o 6.21 4.17
    -2 12 14 o 0.38 0.07
    -1 12 14 o 155.76 157.94
    0 12 14 o 37.36 39.40
    1 12 14 o 9.42 10.80
    2 12 14 o 22.69 16.77
    -2 13 14 o 350.62 363.78
    -1 13 14 o 20.02 22.76
    0 13 14 o 6.03 6.96
    -7 0 15 o 878.84 764.39
    -5 0 15 o 1058.87 1063.65
    -3 0 15 o 99.72 84.70
    -1 0 15 o 119.63 138.08
    1 0 15 o 908.24 942.37
    3 0 15 o 1292.66 1267.33
    5 0 15 o 13.55 14.21
    -8 1 15 o 559.41 495.61
    -7 1 15 o 307.56 298.95
    -6 1 15 o 1892.74 1788.03
    -5 1 15 o 129.34 133.28
    -4 1 15 o 515.31 528.37
    -3 1 15 o 114.39 121.85
    -2 1 15 o 253.91 286.03
    -1 1 15 o 274.06 270.71
    0 1 15 o 121.79 106.82
    1 1 15 o 2.75 0.74
    2 1 15 o 171.69 177.69
    3 1 15 o 229.56 235.23
    4 1 15 o 250.45 246.19
    5 1 15 o 982.23 976.21
    6 1 15 o 12.08 14.49
    -8 2 15 o 60.09 63.68
    -7 2 15 o 11.12 5.85
    -6 2 15 o 268.80 265.98
    -5 2 15 o 76.26 68.50
    -4 2 15 o 142.57 155.79
    -3 2 15 o 966.22 1023.69
    -2 2 15 o 1.57 0.80
    -1 2 15 o 143.79 143.47
    0 2 15 o 125.25 136.72
    1 2 15 o 52.17 52.18
    2 2 15 o 0.23 0.94
    3 2 15 o 86.63 90.22
    4 2 15 o 13.35 14.84
    5 2 15 o 138.61 128.99
    6 2 15 o 18.26 17.08
    -8 3 15 o 17.17 15.35
    -7 3 15 o 51.37 47.34
    -6 3 15 o 220.02 206.98
    -5 3 15 o 4.77 7.84
    -4 3 15 o 561.39 570.23
    -3 3 15 o 20.81 21.64
    -2 3 15 o 812.57 827.55
    -1 3 15 o 36.59 40.83
    0 3 15 o 414.34 457.09
    1 3 15 o 303.67 298.67
    2 3 15 o 401.17 412.38
    3 3 15 o 1811.79 1761.25
    4 3 15 o 0.20 0.03
    5 3 15 o 15.83 16.65
    6 3 15 o 480.58 457.98
    -8 4 15 o 67.10 62.74
    -7 4 15 o 17.97 17.66
    -6 4 15 o 294.31 270.85
    -5 4 15 o 178.31 182.06
    -4 4 15 o 307.86 320.10
    -3 4 15 o 41.09 41.30
    -2 4 15 o 617.55 655.45
    -1 4 15 o 41.58 48.42
    0 4 15 o 291.21 306.48
    1 4 15 o 1446.14 1473.39
    2 4 15 o 214.83 233.47
    3 4 15 o 104.82 102.45
    4 4 15 o 6.25 6.39
    5 4 15 o 14.13 13.12
    6 4 15 o 0.49 0.01
    -8 5 15 o 122.82 117.95
    -7 5 15 o 314.14 280.29
    -6 5 15 o 2.59 3.47
    -5 5 15 o 171.18 168.42
    -4 5 15 o 66.59 66.94
    -3 5 15 o 11.83 11.66
    -2 5 15 o 39.15 41.85
    -1 5 15 o 2.96 3.16
    0 5 15 o 19.74 20.16
    1 5 15 o 237.51 262.64
    2 5 15 o 377.80 410.40
    3 5 15 o 51.59 51.11
    4 5 15 o 81.82 91.62
    5 5 15 o 204.74 190.01
    6 5 15 o 17.35 18.19
    -7 6 15 o 182.92 171.45
    -6 6 15 o 140.74 120.74
    -5 6 15 o 59.36 60.32
    -4 6 15 o 20.16 19.67
    -3 6 15 o 124.69 127.15
    -2 6 15 o 380.18 391.67
    -1 6 15 o 310.23 326.98
    0 6 15 o 175.40 182.20
    1 6 15 o 31.48 24.07
    2 6 15 o 93.78 80.18
    3 6 15 o 261.15 261.19
    4 6 15 o 0.90 0.90
    5 6 15 o 35.85 35.74
    -7 7 15 o 265.49 256.37
    -6 7 15 o 1.59 1.38
    -5 7 15 o 49.09 40.27
    -4 7 15 o 5.56 9.65
    -3 7 15 o 1091.22 1082.88
    -2 7 15 o 451.09 469.48
    -1 7 15 o 100.90 105.14
    0 7 15 o 4.82 3.66
    1 7 15 o 1532.45 1572.22
    2 7 15 o 31.27 33.56
    3 7 15 o 12.20 11.08
    4 7 15 o 63.24 61.96
    5 7 15 o 16.15 17.04
    -6 8 15 o 3.91 2.76
    -5 8 15 o 0.00 0.24
    -4 8 15 o 75.32 76.97
    -3 8 15 o 92.66 90.28
    -2 8 15 o 8.33 9.27
    -1 8 15 o 1229.49 1259.86
    0 8 15 o 21.51 19.14
    1 8 15 o 1006.56 983.10
    2 8 15 o 45.24 51.07
    3 8 15 o 81.25 81.46
    4 8 15 o 49.42 43.19
    5 8 15 o -0.37 0.22
    -6 9 15 o 1.16 0.56
    -5 9 15 o 205.11 185.77
    -4 9 15 o 69.82 68.93
    -3 9 15 o 2.59 1.43
    -2 9 15 o 28.98 31.25
    -1 9 15 o 124.31 107.90
    0 9 15 o 313.26 289.58
    1 9 15 o 139.85 124.26
    2 9 15 o 78.46 78.89
    3 9 15 o 78.69 73.77
    4 9 15 o 14.29 15.45
    -5 10 15 o 35.00 21.37
    -4 10 15 o 59.51 59.74
    -3 10 15 o 20.82 19.93
    -2 10 15 o 21.31 20.24
    -1 10 15 o 295.80 295.87
    0 10 15 o 76.37 73.30
    1 10 15 o 21.95 17.66
    2 10 15 o 1.62 0.25
    3 10 15 o 78.93 75.85
    -4 11 15 o 0.51 0.74
    -3 11 15 o 30.84 40.22
    -2 11 15 o 147.84 149.06
    -1 11 15 o 0.25 0.22
    0 11 15 o 66.20 70.01
    1 11 15 o 34.75 36.36
    2 11 15 o 167.92 170.55
    -3 12 15 o 114.38 117.58
    -2 12 15 o 29.66 30.85
    -1 12 15 o 117.24 128.83
    1 12 15 o 63.94 60.49
    -8 0 16 o 6.63 8.45
    -6 0 16 o 251.36 244.22
    -4 0 16 o 3.01 2.20
    -2 0 16 o 0.66 0.16
    0 0 16 o 2133.02 2156.81
    2 0 16 o 52.10 43.02
    4 0 16 o 540.98 514.16
    6 0 16 o 220.22 214.17
    -8 1 16 o 53.34 53.73
    -7 1 16 o 23.43 31.80
    -6 1 16 o 384.79 382.00
    -5 1 16 o 631.25 662.77
    -4 1 16 o 1322.65 1327.73
    -3 1 16 o 49.40 55.74
    -2 1 16 o 7.48 8.55
    -1 1 16 o 6.88 9.54
    0 1 16 o 49.42 58.33
    1 1 16 o 5.79 5.59
    2 1 16 o 59.06 55.00
    3 1 16 o 373.65 373.86
    4 1 16 o 76.91 75.17
    5 1 16 o 369.92 380.03
    6 1 16 o 34.60 38.88
    -8 2 16 o 8.97 7.18
    -7 2 16 o 29.12 36.03
    -6 2 16 o 258.37 269.09
    -5 2 16 o 1.07 0.70
    -4 2 16 o 36.68 39.38
    -3 2 16 o 120.94 121.98
    -2 2 16 o 124.52 135.44
    -1 2 16 o 75.59 71.63
    0 2 16 o 6.78 6.00
    1 2 16 o 106.66 112.27
    2 2 16 o 86.21 88.82
    3 2 16 o 326.37 343.62
    4 2 16 o 27.15 20.63
    5 2 16 o 44.07 50.24
    6 2 16 o 177.00 173.06
    -8 3 16 o 127.81 147.43
    -7 3 16 o 60.47 65.51
    -6 3 16 o 33.45 32.75
    -5 3 16 o 2.55 2.32
    -4 3 16 o 756.55 778.74
    -3 3 16 o 129.52 138.96
    -2 3 16 o 1476.62 1557.71
    -1 3 16 o 0.26 0.01
    0 3 16 o 54.38 57.18
    1 3 16 o 910.26 927.89
    2 3 16 o -0.30 0.20
    3 3 16 o -0.13 0.03
    4 3 16 o 365.81 378.16
    5 3 16 o 264.51 259.99
    6 3 16 o 83.72 65.67
    -7 4 16 o 1.49 1.44
    -6 4 16 o 49.01 49.64
    -5 4 16 o 101.18 96.68
    -4 4 16 o 1144.49 1158.12
    -3 4 16 o 58.63 69.07
    -2 4 16 o 215.94 224.50
    -1 4 16 o 149.95 150.89
    0 4 16 o 51.11 50.81
    1 4 16 o 378.91 392.38
    2 4 16 o 296.37 292.46
    3 4 16 o 103.20 114.15
    4 4 16 o 254.45 276.12
    5 4 16 o 12.00 11.69
    -7 5 16 o 116.68 117.29
    -6 5 16 o 99.59 116.17
    -5 5 16 o 166.79 169.64
    -4 5 16 o 175.93 176.74
    -3 5 16 o 1185.50 1217.36
    -2 5 16 o 1020.49 1032.28
    -1 5 16 o 106.26 114.32
    0 5 16 o 58.47 59.46
    1 5 16 o 2.07 2.19
    2 5 16 o 622.68 618.64
    3 5 16 o 775.65 782.52
    4 5 16 o 0.27 0.53
    5 5 16 o 7.32 5.47
    -7 6 16 o 2.85 0.56
    -6 6 16 o 64.99 56.25
    -5 6 16 o 48.23 50.19
    -4 6 16 o 26.99 27.50
    -3 6 16 o 61.02 65.37
    -2 6 16 o 578.99 602.66
    -1 6 16 o 512.71 517.59
    0 6 16 o 930.91 903.85
    1 6 16 o 101.46 92.14
    2 6 16 o 551.96 605.46
    3 6 16 o 211.91 213.94
    4 6 16 o 41.81 47.04
    5 6 16 o 22.08 16.68
    -7 7 16 o 101.01 104.14
    -6 7 16 o 5.82 1.93
    -5 7 16 o 32.95 31.85
    -4 7 16 o 102.74 96.39
    -3 7 16 o 4.35 1.14
    -2 7 16 o 121.49 123.03
    -1 7 16 o 344.73 339.98
    0 7 16 o 295.85 301.37
    1 7 16 o 29.23 25.36
    2 7 16 o 77.72 68.79
    3 7 16 o 0.97 0.64
    4 7 16 o 9.70 6.68
    -6 8 16 o 10.96 14.03
    -5 8 16 o 3.69 4.46
    -4 8 16 o 154.16 134.73
    -3 8 16 o 9.97 10.83
    -2 8 16 o 31.71 29.08
    -1 8 16 o 347.11 342.67
    0 8 16 o 239.80 261.48
    1 8 16 o 206.11 216.37
    2 8 16 o 131.96 117.66
    3 8 16 o 26.40 30.60
    4 8 16 o 31.97 24.94
    -5 9 16 o 90.03 79.89
    -4 9 16 o 26.65 25.45
    -3 9 16 o 681.63 644.76
    -2 9 16 o 14.74 13.63
    -1 9 16 o 61.47 67.24
    0 9 16 o 200.31 196.25
    1 9 16 o 200.03 185.71
    2 9 16 o 18.14 19.84
    3 9 16 o -0.42 0.12
    -5 10 16 o 0.89 0.47
    -4 10 16 o 115.53 118.12
    -3 10 16 o 27.57 28.02
    -2 10 16 o 1.12 1.06
    -1 10 16 o 369.83 350.05
    0 10 16 o 159.17 167.96
    1 10 16 o 293.11 310.41
    2 10 16 o 40.65 37.52
    3 10 16 o 80.92 94.61
    -4 11 16 o 27.49 27.38
    -3 11 16 o 170.44 161.12
    -2 11 16 o 4.03 2.87
    -1 11 16 o 1.96 2.33
    0 11 16 o 8.74 6.51
    1 11 16 o 5.99 2.60
    2 11 16 o 15.96 19.97
    -1 12 16 o 70.62 82.75
    -7 0 17 o 142.91 110.30
    -5 0 17 o 11.44 8.70
    -3 0 17 o 3599.70 3642.89
    -1 0 17 o 562.85 592.90
    1 0 17 o 21.47 18.95
    3 0 17 o 251.44 251.52
    5 0 17 o 412.29 398.23
    -8 1 17 o 24.48 17.34
    -7 1 17 o 67.21 60.36
    -6 1 17 o 0.25 0.01
    -5 1 17 o 368.46 365.45
    -4 1 17 o 21.00 21.51
    -3 1 17 o 10.72 9.75
    -2 1 17 o 303.57 323.66
    -1 1 17 o 94.54 101.19
    0 1 17 o 1052.48 1039.80
    1 1 17 o 53.51 58.56
    2 1 17 o 646.00 634.17
    3 1 17 o 13.78 16.44
    4 1 17 o 288.48 282.55
    5 1 17 o 22.80 25.37
    -7 2 17 o 31.25 23.64
    -6 2 17 o 24.13 21.82
    -5 2 17 o 1155.82 1173.13
    -4 2 17 o 721.66 729.12
    -3 2 17 o 4.52 2.06
    -2 2 17 o 64.08 67.22
    -1 2 17 o 230.92 247.62
    0 2 17 o 291.85 301.44
    1 2 17 o 255.37 262.77
    2 2 17 o 56.84 54.31
    3 2 17 o 0.61 1.96
    4 2 17 o 49.77 55.10
    5 2 17 o 375.95 368.41
    -7 3 17 o 394.09 376.06
    -6 3 17 o 46.46 34.56
    -5 3 17 o 42.39 50.27
    -4 3 17 o 23.52 24.73
    -3 3 17 o 120.21 129.56
    -2 3 17 o 245.55 258.36
    -1 3 17 o 851.33 888.30
    0 3 17 o 32.73 35.49
    1 3 17 o 178.51 188.73
    2 3 17 o 726.94 691.87
    3 3 17 o 16.80 13.93
    4 3 17 o 154.71 164.74
    5 3 17 o 0.43 0.32
    -7 4 17 o 74.03 76.48
    -6 4 17 o 56.72 63.61
    -5 4 17 o 38.67 44.27
    -4 4 17 o 10.43 11.01
    -3 4 17 o 20.30 26.93
    -2 4 17 o 28.24 35.07
    -1 4 17 o 7.45 7.35
    0 4 17 o 4.89 6.16
    1 4 17 o 576.82 600.41
    2 4 17 o 70.97 69.28
    3 4 17 o 16.99 17.15
    4 4 17 o 84.59 74.44
    5 4 17 o 0.98 1.33
    -7 5 17 o 18.40 21.13
    -6 5 17 o 9.42 10.14
    -5 5 17 o 95.87 88.64
    -4 5 17 o 21.12 22.94
    -3 5 17 o 369.98 376.70
    -2 5 17 o 138.93 154.90
    -1 5 17 o 156.11 153.67
    0 5 17 o 14.12 9.65
    1 5 17 o 287.49 262.49
    2 5 17 o 4.05 1.57
    3 5 17 o 181.02 172.92
    4 5 17 o 17.56 17.70
    5 5 17 o 37.86 36.22
    -7 6 17 o 1.60 0.59
    -6 6 17 o 399.43 367.02
    -5 6 17 o 286.88 283.27
    -4 6 17 o 326.14 323.75
    -3 6 17 o 1334.07 1343.03
    -2 6 17 o 11.61 13.02
    -1 6 17 o 513.33 509.72
    0 6 17 o 81.34 77.24
    1 6 17 o 5.80 5.97
    2 6 17 o 260.88 260.41
    3 6 17 o 23.92 21.99
    4 6 17 o 60.00 53.13
    -6 7 17 o 19.11 17.44
    -5 7 17 o 27.18 28.67
    -4 7 17 o 19.37 18.55
    -3 7 17 o 174.48 165.83
    -2 7 17 o 352.69 338.01
    -1 7 17 o 212.88 214.46
    0 7 17 o 1.59 0.90
    1 7 17 o 99.78 99.09
    2 7 17 o 106.49 105.30
    3 7 17 o 202.40 203.54
    4 7 17 o 17.63 14.34
    -6 8 17 o 6.57 9.25
    -5 8 17 o 254.26 251.84
    -4 8 17 o 0.03 0.82
    -3 8 17 o 148.33 143.24
    -2 8 17 o 152.27 158.70
    -1 8 17 o 359.49 347.54
    0 8 17 o 96.63 97.94
    1 8 17 o 1.72 0.14
    2 8 17 o 0.37 0.60
    3 8 17 o 2.04 2.01
    -5 9 17 o 53.85 59.01
    -4 9 17 o 64.67 61.52
    -3 9 17 o 38.63 29.24
    -2 9 17 o 34.26 25.66
    -1 9 17 o 113.22 111.79
    0 9 17 o 6.31 5.56
    1 9 17 o 23.99 18.47
    2 9 17 o 174.79 168.44
    3 9 17 o 59.95 55.16
    -4 10 17 o 221.37 217.87
    -3 10 17 o 8.12 9.32
    -2 10 17 o 188.29 197.56
    -1 10 17 o 43.62 40.10
    0 10 17 o 151.50 146.30
    2 10 17 o 2.32 1.86
    -3 11 17 o 23.57 27.15
    -2 11 17 o 105.76 105.95
    -1 11 17 o 17.49 24.05
    -6 0 18 o 2.01 0.15
    -4 0 18 o 200.23 212.59
    -2 0 18 o 363.37 366.57
    0 0 18 o 1253.45 1247.14
    2 0 18 o 2.00 0.93
    4 0 18 o 9.21 9.52
    -7 1 18 o 3.51 2.63
    -6 1 18 o 1.04 2.66
    -5 1 18 o 247.32 229.12
    -4 1 18 o 28.27 23.32
    -3 1 18 o 109.61 112.16
    -2 1 18 o 1.46 0.84
    -1 1 18 o 1379.54 1415.20
    0 1 18 o 1856.18 1813.27
    1 1 18 o 948.13 935.96
    2 1 18 o 1037.00 1012.28
    3 1 18 o 414.91 384.46
    4 1 18 o 9.37 10.46
    5 1 18 o 3.48 1.98
    -7 2 18 o 4.57 5.90
    -6 2 18 o 3.56 1.70
    -5 2 18 o 9.62 10.03
    -4 2 18 o 5.54 2.79
    -3 2 18 o 116.12 113.09
    -2 2 18 o 775.30 794.02
    -1 2 18 o 388.96 393.83
    0 2 18 o 168.47 166.01
    1 2 18 o 511.89 489.15
    2 2 18 o 14.17 14.22
    3 2 18 o 374.32 356.63
    4 2 18 o 30.76 30.16
    5 2 18 o 79.16 77.52
    -7 3 18 o 537.11 525.01
    -6 3 18 o 27.16 24.65
    -5 3 18 o 115.61 115.01
    -4 3 18 o 75.54 82.90
    -3 3 18 o 107.93 119.95
    -2 3 18 o 1890.61 1895.87
    -1 3 18 o 149.00 161.20
    0 3 18 o 2.06 0.94
    1 3 18 o 168.33 180.05
    2 3 18 o 100.79 94.15
    3 3 18 o 45.98 44.53
    4 3 18 o 252.78 248.61
    -7 4 18 o 136.58 129.04
    -6 4 18 o 14.46 11.38
    -5 4 18 o 7.98 5.16
    -4 4 18 o 12.67 14.63
    -3 4 18 o 31.41 30.38
    -2 4 18 o 0.83 1.52
    -1 4 18 o 300.01 275.83
    0 4 18 o 38.49 38.97
    1 4 18 o 6.31 5.56
    2 4 18 o 23.23 24.78
    3 4 18 o 11.29 13.41
    4 4 18 o 161.59 151.71
    -6 5 18 o 0.26 0.33
    -5 5 18 o 47.87 58.50
    -4 5 18 o 188.01 183.39
    -3 5 18 o 36.27 38.57
    -2 5 18 o 83.75 72.67
    -1 5 18 o 340.66 328.39
    0 5 18 o 1017.93 989.77
    1 5 18 o -0.17 0.15
    2 5 18 o 194.07 188.83
    3 5 18 o 229.24 245.33
    4 5 18 o 83.47 84.68
    -6 6 18 o 8.48 5.84
    -5 6 18 o 53.90 52.59
    -4 6 18 o 29.12 24.04
    -3 6 18 o 119.08 139.92
    -2 6 18 o 77.74 81.32
    -1 6 18 o 49.72 51.33
    0 6 18 o 64.83 60.82
    1 6 18 o 461.92 463.16
    2 6 18 o 6.09 6.45
    3 6 18 o 17.68 7.93
    -6 7 18 o 2.34 2.18
    -5 7 18 o 67.86 65.09
    -4 7 18 o 279.32 265.73
    -3 7 18 o 324.84 293.55
    -2 7 18 o 98.18 97.64
    -1 7 18 o 7.17 5.39
    0 7 18 o 1.16 0.00
    2 7 18 o 363.87 372.17
    3 7 18 o 36.05 35.12
    -5 8 18 o 76.56 79.66
    -4 8 18 o 283.80 293.90
    -3 8 18 o 3.04 2.92
    -2 8 18 o 24.19 21.95
    -1 8 18 o 49.68 45.12
    0 8 18 o 8.96 7.34
    1 8 18 o 128.62 125.38
    2 8 18 o 41.85 38.05
    -4 9 18 o 20.98 13.20
    -3 9 18 o 67.25 62.83
    -2 9 18 o 71.89 73.73
    -1 9 18 o 0.02 0.42
    -3 10 18 o 187.78 199.79
    -2 10 18 o 222.16 227.33
    -1 10 18 o 66.95 76.51
    -7 0 19 o 3.26 3.57
    -5 0 19 o 107.90 140.66
    -3 0 19 o 27.68 35.06
    -1 0 19 o 2.62 0.29
    1 0 19 o 0.19 0.44
    3 0 19 o 34.66 40.12
    -7 1 19 o 0.53 0.58
    -6 1 19 o 31.30 27.49
    -5 1 19 o 95.98 93.85
    -4 1 19 o 0.92 0.35
    -3 1 19 o 11.91 13.46
    -2 1 19 o 2.36 0.48
    -1 1 19 o 7.02 7.47
    0 1 19 o 46.94 30.97
    1 1 19 o 178.11 183.77
    2 1 19 o 23.64 21.57
    3 1 19 o 287.18 287.98
    4 1 19 o 32.99 28.56
    -7 2 19 o 3.22 4.32
    -6 2 19 o 9.44 9.25
    -5 2 19 o 88.03 86.05
    -4 2 19 o 42.73 44.83
    -3 2 19 o 31.38 34.33
    -2 2 19 o 72.20 68.48
    -1 2 19 o 11.05 8.53
    0 2 19 o 24.63 28.72
    1 2 19 o 864.41 873.89
    2 2 19 o 194.59 206.09
    3 2 19 o 20.79 21.75
    4 2 19 o 1.29 1.19
    -6 3 19 o 0.54 2.09
    -5 3 19 o 1.69 1.63
    -4 3 19 o 84.18 101.35
    -3 3 19 o 19.72 18.12
    -2 3 19 o 1.99 0.31
    -1 3 19 o 94.05 111.95
    0 3 19 o 3.23 1.95
    1 3 19 o 156.67 149.07
    2 3 19 o 178.26 172.99
    3 3 19 o 269.10 277.86
    4 3 19 o 75.71 87.22
    -6 4 19 o 194.19 200.53
    -5 4 19 o 269.05 243.43
    -4 4 19 o 299.47 279.55
    -3 4 19 o 2.58 1.21
    -2 4 19 o 191.63 194.17
    -1 4 19 o 1051.17 1062.78
    0 4 19 o 6.11 6.24
    1 4 19 o 46.19 43.62
    2 4 19 o 187.16 170.59
    3 4 19 o 122.27 130.02
    -6 5 19 o 8.04 6.85
    -5 5 19 o 7.33 7.24
    -4 5 19 o 5.45 3.30
    -3 5 19 o 154.48 157.58
    -2 5 19 o 12.59 10.43
    -1 5 19 o 78.94 78.00
    0 5 19 o 304.76 306.63
    1 5 19 o 7.80 9.17
    2 5 19 o 116.78 111.62
    3 5 19 o 105.19 111.68
    -5 6 19 o 4.48 5.88
    -4 6 19 o 215.35 207.45
    -3 6 19 o 123.86 117.50
    -2 6 19 o 13.36 14.92
    -1 6 19 o 24.47 21.47
    0 6 19 o 113.45 117.44
    -5 7 19 o 0.76 0.34
    -4 7 19 o 209.78 210.96
    -3 7 19 o 69.30 71.74
    -2 7 19 o -0.33 0.07
    -1 7 19 o 87.93 83.57
    -4 8 19 o 1.00 0.28
    -3 8 19 o 279.66 266.55
    -2 8 19 o 17.65 15.75
    -1 8 19 o 34.38 35.25
    -3 9 19 o 31.12 31.40
    -2 9 19 o 34.82 38.41
    -1 9 19 o 159.29 156.00
    -6 0 20 o 6.36 6.13
    -4 0 20 o 180.68 195.73
    -2 0 20 o 55.93 61.39
    0 0 20 o 90.52 66.32
    2 0 20 o 209.45 199.52
    -6 1 20 o 88.34 84.95
    -5 1 20 o 47.21 51.48
    -4 1 20 o 4.40 5.26
    -3 1 20 o 0.68 0.44
    -2 1 20 o 7.25 9.04
    -1 1 20 o 7.53 3.56
    0 1 20 o 22.40 21.03
    1 1 20 o 16.20 13.26
    2 1 20 o 1.08 1.07
    3 1 20 o 131.37 128.59
    -6 2 20 o 202.72 210.04
    -5 2 20 o 0.31 0.13
    -4 2 20 o 2.32 0.43
    -3 2 20 o 37.19 33.16
    -2 2 20 o 389.37 367.20
    -1 2 20 o 66.04 66.02
    0 2 20 o 174.74 179.48
    1 2 20 o 113.34 105.91
    2 2 20 o 10.49 6.65
    3 2 20 o 118.71 107.48
    -6 3 20 o 4.10 7.29
    -5 3 20 o 41.24 34.21
    -4 3 20 o 51.71 52.95
    -3 3 20 o 148.24 172.59
    -2 3 20 o 84.64 79.88
    -1 3 20 o 92.22 90.32
    0 3 20 o 100.30 105.79
    1 3 20 o 162.48 151.47
    2 3 20 o 86.88 84.20
    3 3 20 o 3.80 2.69
    -5 4 20 o 0.56 0.15
    -4 4 20 o 182.40 183.58
    -3 4 20 o 10.24 10.32
    -2 4 20 o 9.78 9.53
    -1 4 20 o 240.49 247.98
    0 4 20 o 10.73 9.74
    1 4 20 o 20.02 23.75
    2 4 20 o 3.52 4.46
    3 4 20 o 57.65 52.62
    -5 5 20 o 0.62 0.32
    -4 5 20 o 75.85 72.44
    -3 5 20 o 5.73 7.18
    -2 5 20 o 57.04 58.91
    -1 5 20 o 149.71 143.74
    0 5 20 o 0.02 0.55
    1 5 20 o 48.49 50.44
    2 5 20 o 30.53 37.16
    -5 6 20 o 527.66 552.71
    -4 6 20 o 52.00 53.75
    -3 6 20 o 5.09 5.85
    -2 6 20 o 0.44 0.00
    -1 6 20 o 13.65 14.79
    0 6 20 o 26.82 23.53
    1 6 20 o 22.27 25.50
    -4 7 20 o 3.22 0.54
    -3 7 20 o 11.30 8.91
    -2 7 20 o 19.52 22.59
    -1 7 20 o 28.30 30.16
    0 7 20 o 1.53 2.46
    -3 8 20 o 42.35 47.08
    -2 8 20 o 48.65 44.49
    -1 8 20 o 0.32 0.19
    -5 0 21 o 275.04 254.26
    -3 0 21 o 617.11 599.40
    -1 0 21 o 156.90 138.65
    1 0 21 o 93.13 83.47
    3 0 21 o 42.22 37.66
    -5 1 21 o 67.77 70.60
    -4 1 21 o 29.88 30.79
    -3 1 21 o 0.13 0.01
    -2 1 21 o 90.57 110.41
    -1 1 21 o 2.04 0.78
    0 1 21 o 117.12 114.43
    1 1 21 o 99.79 88.56
    2 1 21 o 26.59 23.96
    3 1 21 o 0.38 0.22
    -5 2 21 o 2.30 2.46
    -4 2 21 o 75.85 73.62
    -3 2 21 o 1.41 1.31
    -2 2 21 o 82.56 85.18
    -1 2 21 o 55.89 53.64
    0 2 21 o 7.37 7.93
    1 2 21 o 13.16 12.88
    2 2 21 o 68.21 70.88
    -5 3 21 o 11.53 10.53
    -4 3 21 o 1.85 0.28
    -3 3 21 o 85.43 85.18
    -2 3 21 o 13.90 11.64
    -1 3 21 o 39.04 31.93
    0 3 21 o 11.62 11.78
    1 3 21 o 43.06 43.71
    2 3 21 o 73.26 77.17
    -5 4 21 o 175.79 157.36
    -4 4 21 o 7.84 12.41
    -3 4 21 o 1.71 2.88
    -2 4 21 o 85.95 77.53
    -1 4 21 o 129.97 133.70
    0 4 21 o 57.52 61.68
    1 4 21 o 14.54 13.16
    2 4 21 o 8.66 7.26
    -4 5 21 o 8.97 9.94
    -3 5 21 o 74.12 68.37
    -2 5 21 o 2.82 1.63
    -1 5 21 o 14.67 15.83
    0 5 21 o 8.44 5.41
    1 5 21 o 7.34 3.67
    -4 6 21 o 24.84 35.16
    -3 6 21 o 73.28 74.60
    -2 6 21 o 10.36 6.52
    -1 6 21 o 22.04 22.31
    0 6 21 o 10.90 8.74
    -2 7 21 o 37.25 44.90
    -4 0 22 o 42.64 43.41
    -2 0 22 o 636.07 598.84
    0 0 22 o 3.80 9.06
    2 0 22 o 370.32 385.42
    -4 1 22 o 5.27 3.30
    -3 1 22 o 0.54 0.15
    -2 1 22 o 42.76 33.96
    -1 1 22 o 1.32 0.98
    0 1 22 o 430.92 434.71
    1 1 22 o 249.75 243.08
    2 1 22 o 1.01 2.53
    -4 2 22 o 45.43 43.38
    -3 2 22 o 124.92 131.25
    -2 2 22 o 87.95 82.06
    -1 2 22 o 9.28 7.40
    0 2 22 o 698.84 652.68
    1 2 22 o 322.09 317.34
    -4 3 22 o 53.21 49.96
    -3 3 22 o 295.09 252.97
    -2 3 22 o 31.28 26.20
    -1 3 22 o 494.12 474.11
    0 3 22 o 478.16 433.58
    1 3 22 o 12.40 15.43
    -4 4 22 o 0.63 0.53
    -3 4 22 o 50.75 56.71
    -2 4 22 o 57.66 62.72
    -1 4 22 o 84.01 81.51
    0 4 22 o 1.92 1.00
    1 4 22 o 0.79 1.39
    -3 5 22 o 123.04 121.31
    -2 5 22 o 16.61 17.92
    -1 5 22 o 6.82 6.11
    0 5 22 o 85.65 87.42
    -3 0 23 o 25.55 32.53
    -1 0 23 o 64.42 59.94
    -3 1 23 o 27.71 26.52
    -2 1 23 o 47.67 47.12
    -1 1 23 o 153.78 153.19
    0 1 23 o 12.19 9.88
    -3 2 23 o 41.52 38.34
    -2 2 23 o 3.73 2.96
    -1 2 23 o 123.20 131.58
    0 2 23 o 27.79 31.56
    -2 3 23 o 12.48 8.98
    -1 3 23 o 0.39 0.04
_refine_special_details
;
Refinement of <i>F</i>^2^ against ALL reflections. The weighted <i>R</i>-factor
<i>wR</i> and goodness of fit <i>S</i> are based on <i>F</i>^2^, conventional
<i>R</i>-factors <i>R</i> are based on <i>F</i>, with <i>F</i> set to zero for
negative <i>F</i>^2^. The threshold expression of <i>F</i>^2^ >
\s(<i>F</i>^2^) is used only for calculating <i>R</i>-factors(gt) <i>etc</i>.
and is not relevant to the choice of reflections for refinement.
<i>R</i>-factors based on <i>F</i>^2^ are statistically about twice as large
as those based on <i>F</i>, and <i>R</i>- factors based on ALL data will be
even larger.
;
_reflns_number_total     4018
_reflns_number_gt     3821
_reflns_threshold_expression     I>2\s(I)
_refine_ls_structure_factor_coef     Fsqd
_refine_ls_matrix_type     full
_refine_ls_R_factor_all     0.0330
_refine_ls_R_factor_gt     0.0317
_refine_ls_wR_factor_gt     0.0819
_refine_ls_wR_factor_ref     0.0830
_refine_ls_goodness_of_fit_ref     1.043
_refine_ls_restrained_S_all     1.043
_refine_ls_number_reflns     4018
_refine_ls_number_parameters     403
_refine_ls_number_restraints     0
_refine_ls_hydrogen_treatment     mixed
_refine_ls_weighting_scheme     calc
_refine_ls_weighting_details
         'calc w=1/[\s^2^(Fo^2^)+(0.0406P)^2^+0.6721P] where P=(Fo^2^+2Fc^2^)/3'
_atom_sites_solution_hydrogens     geom
_atom_sites_solution_primary     direct
_atom_sites_solution_secondary     difmap
_refine_ls_shift/su_max     0.000
_refine_ls_shift/su_mean     0.000
_refine_diff_density_max     0.360
_refine_diff_density_min     -0.176
_refine_ls_extinction_method     none
_refine_ls_extinction_coef     ?
loop_
    _atom_type_symbol
    _atom_type_description
    _atom_type_scat_dispersion_real
    _atom_type_scat_dispersion_imag
    _atom_type_scat_source
    C C 0.0181 0.0091 'International Tables Vol C Tables 4.2.6.8 and 6.1.1.4'
    H H 0.0000 0.0000 'International Tables Vol C Tables 4.2.6.8 and 6.1.1.4'
    N N 0.0311 0.0180 'International Tables Vol C Tables 4.2.6.8 and 6.1.1.4'
    O O 0.0492 0.0322 'International Tables Vol C Tables 4.2.6.8 and 6.1.1.4'
_computing_data_collection     'SMART (Bruker, 2005)'
_computing_cell_refinement     'SAINT (Bruker, 2005)'
_computing_data_reduction     'SAINT (Bruker, 2005)'
_computing_structure_solution     'SHELXS97 (Sheldrick, 2008)'
_computing_structure_refinement     'SHELXL97 (Sheldrick, 2008)'
_computing_molecular_graphics     'SHELXTL  (Sheldrick, 2008)'
_computing_publication_material     'SHELXL97 (Sheldrick, 2008)'
loop_
    _atom_site_type_symbol
    _atom_site_label
    _atom_site_fract_x
    _atom_site_fract_y
    _atom_site_fract_z
    _atom_site_U_iso_or_equiv
    _atom_site_adp_type
    _atom_site_calc_flag
    _atom_site_refinement_flags
    _atom_site_occupancy
    _atom_site_disorder_assembly
    _atom_site_disorder_group
    C C1 0.29130(13) 0.94686(8) 0.28537(6) 0.0241(2) Uani d . 1.0 . .
    C C2 0.42219(13) 0.89074(8) 0.25661(6) 0.0240(2) Uani d . 1.0 . .
    C C3 0.44193(13) 0.87391(8) 0.19031(6) 0.0229(2) Uani d . 1.0 . .
    C C4 0.34069(12) 0.90322(8) 0.12233(6) 0.0227(2) Uani d . 1.0 . .
    C C5 0.98341(14) 0.76765(8) 0.18188(6) 0.0260(2) Uani d . 1.0 . .
    C C6 1.05748(14) 0.70568(9) 0.24264(6) 0.0259(2) Uani d . 1.0 . .
    C C7 1.02908(14) 0.70577(9) 0.30874(6) 0.0274(2) Uani d . 1.0 . .
    C C8 0.92026(14) 0.76946(9) 0.34489(6) 0.0284(2) Uani d . 1.0 . .
    C C9 0.25226(15) 0.61005(9) 0.03030(6) 0.0301(3) Uani d . 1.0 . .
    C C10 0.47726(15) 0.63339(9) 0.13169(7) 0.0303(3) Uani d . 1.0 . .
    C C11 0.62753(15) 0.58461(10) 0.17098(6) 0.0319(3) Uani d . 1.0 . .
    C C12 0.75542(14) 0.55991(10) 0.12458(7) 0.0309(3) Uani d . 1.0 . .
    C C13 0.81528(14) 0.46284(9) 0.02577(6) 0.0289(3) Uani d . 1.0 . .
    C C14 0.75571(15) -0.17204(9) -0.00831(7) 0.0313(3) Uani d . 1.0 . .
    C C15 0.74127(14) -0.02422(9) 0.06666(6) 0.0283(2) Uani d . 1.0 . .
    C C16 0.84068(14) 0.05815(9) 0.10416(6) 0.0281(2) Uani d . 1.0 . .
    C C17 1.02932(15) 0.19107(9) 0.08931(6) 0.0306(3) Uani d . 1.0 . .
    C C18 1.12976(16) 0.24033(9) 0.03941(7) 0.0335(3) Uani d . 1.0 . .
    N N1 0.38474(12) 0.56356(7) 0.08060(5) 0.0245(2) Uani d . 1.0 . .
    N N2 0.69367(11) 0.48659(7) 0.07078(5) 0.0258(2) Uani d . 1.0 . .
    N N3 0.84805(11) -0.09675(7) 0.03828(5) 0.0243(2) Uani d . 1.0 . .
    N N4 0.92438(12) 0.11249(7) 0.05474(5) 0.0248(2) Uani d . 1.0 . .
    O O1 0.18816(10) 0.99727(6) 0.24442(4) 0.03003(19) Uani d . 1.0 . .
    H H1O 0.2061 0.9906 0.203 0.045 Uiso calc PR 0.39(5) A 2
    O O2 0.29456(10) 0.94215(6) 0.35007(4) 0.0326(2) Uani d . 1.0 . .
    O O3 0.22552(10) 0.96878(6) 0.12282(4) 0.02853(19) Uani d . 1.0 . .
    O O4 0.37276(9) 0.86677(6) 0.06808(4) 0.02820(19) Uani d . 1.0 . .
    O O5 0.85713(11) 0.82014(7) 0.18682(5) 0.0352(2) Uani d . 1.0 . .
    H H5O 0.8402 0.8206 0.2286 0.053 Uiso calc PR 0.41(5) B 2
    O O6 1.04578(11) 0.76384(7) 0.12791(4) 0.0332(2) Uani d . 1.0 . .
    O O7 0.81387(10) 0.82564(7) 0.30773(5) 0.0340(2) Uani d . 1.0 . .
    O O8 0.93463(12) 0.76651(8) 0.40874(5) 0.0430(2) Uani d . 1.0 . .
    H H1A 0.3368(19) 0.5175(12) 0.1059(8) 0.036(4) Uiso d . 1.0 . .
    H H1B 0.4603(19) 0.5331(11) 0.0571(8) 0.034(4) Uiso d . 1.0 . .
    H H2 0.4994(17) 0.8649(10) 0.2919(7) 0.026(3) Uiso d . 1.0 . .
    H H2A 0.6715(18) 0.4294(12) 0.0937(8) 0.035(4) Uiso d . 1.0 . .
    H H3 0.5346(17) 0.8353(10) 0.1825(7) 0.026(3) Uiso d . 1.0 . .
    H H3A 0.9173(18) -0.0670(11) 0.0134(8) 0.032(4) Uiso d . 1.0 . .
    H H3B 0.9109(19) -0.1278(11) 0.0739(8) 0.034(4) Uiso d . 1.0 . .
    H H3O 0.211(3) 0.9802(17) 0.1673(15) 0.023(8) Uiso d P 0.61(5) A 1
    H H4 0.8494(19) 0.1373(11) 0.0233(8) 0.033(4) Uiso d . 1.0 . .
    H H6 1.1379(17) 0.6605(11) 0.2304(8) 0.031(3) Uiso d . 1.0 . .
    H H7 1.0899(18) 0.6622(12) 0.3405(8) 0.035(4) Uiso d . 1.0 . .
    H H7O 0.829(3) 0.826(2) 0.2615(19) 0.033(10) Uiso d P 0.59(5) B 1
    H H9A 0.3008(18) 0.6660(12) 0.0107(8) 0.036(4) Uiso d . 1.0 . .
    H H9B 0.1683(17) 0.6323(11) 0.0580(8) 0.031(3) Uiso d . 1.0 . .
    H H10A 0.5089(18) 0.6906(11) 0.1055(8) 0.033(4) Uiso d . 1.0 . .
    H H10B 0.4040(17) 0.6548(11) 0.1624(8) 0.031(3) Uiso d . 1.0 . .
    H H11A 0.6791(19) 0.6312(12) 0.2085(8) 0.039(4) Uiso d . 1.0 . .
    H H11B 0.5941(17) 0.5260(11) 0.1945(8) 0.031(3) Uiso d . 1.0 . .
    H H12A 0.7842(17) 0.6192(11) 0.0991(7) 0.030(3) Uiso d . 1.0 . .
    H H12B 0.855(2) 0.5371(11) 0.1536(8) 0.038(4) Uiso d . 1.0 . .
    H H13A 0.8453(17) 0.5260(11) 0.0028(7) 0.028(3) Uiso d . 1.0 . .
    H H13B 0.9123(19) 0.4366(11) 0.0525(8) 0.033(4) Uiso d . 1.0 . .
    H H14A 0.6835(18) -0.1343(11) -0.0437(8) 0.034(4) Uiso d . 1.0 . .
    H H14B 0.6853(19) -0.2065(12) 0.0195(8) 0.039(4) Uiso d . 1.0 . .
    H H15A 0.6656(17) 0.0007(10) 0.0272(7) 0.025(3) Uiso d . 1.0 . .
    H H15B 0.6817(18) -0.0594(11) 0.0973(8) 0.034(4) Uiso d . 1.0 . .
    H H16A 0.9219(17) 0.0315(10) 0.1411(7) 0.028(3) Uiso d . 1.0 . .
    H H16B 0.7675(18) 0.1014(11) 0.1274(8) 0.033(4) Uiso d . 1.0 . .
    H H17A 1.1036(17) 0.1611(10) 0.1290(7) 0.028(3) Uiso d . 1.0 . .
    H H17B 0.9618(18) 0.2419(12) 0.1109(8) 0.036(4) Uiso d . 1.0 . .
    H H18A 1.0582(19) 0.2722(11) 0.0018(8) 0.036(4) Uiso d . 1.0 . .
    H H18B 1.1958(19) 0.2909(12) 0.0640(8) 0.039(4) Uiso d . 1.0 . .
loop_
    _atom_site_aniso_label
    _atom_site_aniso_U_11
    _atom_site_aniso_U_22
    _atom_site_aniso_U_33
    _atom_site_aniso_U_12
    _atom_site_aniso_U_13
    _atom_site_aniso_U_23
    C1 0.0230(5) 0.0242(5) 0.0252(5) -0.0015(4) 0.0038(4) -0.0028(4)
    C2 0.0228(5) 0.0247(5) 0.0235(5) 0.0025(4) 0.0007(4) 0.0005(4)
    C3 0.0196(5) 0.0231(5) 0.0261(5) 0.0023(4) 0.0034(4) 0.0001(4)
    C4 0.0201(5) 0.0239(5) 0.0243(5) -0.0021(4) 0.0040(4) 0.0022(4)
    C5 0.0261(5) 0.0270(5) 0.0238(5) -0.0043(4) 0.0005(4) 0.0003(4)
    C6 0.0235(5) 0.0275(6) 0.0261(6) 0.0040(4) 0.0025(4) -0.0013(4)
    C7 0.0267(6) 0.0300(6) 0.0245(5) 0.0073(5) 0.0006(4) 0.0031(5)
    C8 0.0265(6) 0.0319(6) 0.0270(6) 0.0035(5) 0.0046(4) -0.0003(5)
    C9 0.0322(6) 0.0314(6) 0.0286(6) 0.0088(5) 0.0108(5) 0.0045(5)
    C10 0.0332(6) 0.0265(6) 0.0337(6) -0.0034(5) 0.0133(5) -0.0063(5)
    C11 0.0350(6) 0.0339(6) 0.0273(6) -0.0077(5) 0.0066(5) -0.0046(5)
    C12 0.0243(6) 0.0366(6) 0.0312(6) -0.0054(5) 0.0029(5) -0.0024(5)
    C13 0.0234(5) 0.0362(6) 0.0283(6) 0.0052(5) 0.0072(5) 0.0056(5)
    C14 0.0302(6) 0.0323(6) 0.0291(6) -0.0103(5) -0.0024(5) 0.0020(5)
    C15 0.0209(5) 0.0360(6) 0.0283(6) 0.0020(5) 0.0051(4) 0.0075(5)
    C16 0.0259(6) 0.0359(6) 0.0230(5) 0.0077(5) 0.0056(4) -0.0002(5)
    C17 0.0331(6) 0.0273(6) 0.0290(6) 0.0034(5) -0.0030(5) -0.0068(5)
    C18 0.0398(7) 0.0236(6) 0.0328(6) -0.0046(5) -0.0083(5) -0.0007(5)
    N1 0.0243(5) 0.0245(5) 0.0265(5) 0.0006(4) 0.0098(4) -0.0007(4)
    N2 0.0234(5) 0.0284(5) 0.0268(5) -0.0021(4) 0.0082(4) 0.0003(4)
    N3 0.0224(5) 0.0269(5) 0.0229(5) -0.0033(4) 0.0007(4) 0.0039(4)
    N4 0.0246(5) 0.0258(5) 0.0227(5) 0.0031(4) -0.0009(4) -0.0007(4)
    O1 0.0262(4) 0.0355(4) 0.0282(4) 0.0088(3) 0.0038(3) -0.0013(4)
    O2 0.0365(5) 0.0374(5) 0.0247(4) 0.0074(4) 0.0076(3) -0.0025(3)
    O3 0.0278(4) 0.0313(4) 0.0257(4) 0.0082(3) 0.0017(3) 0.0031(3)
    O4 0.0275(4) 0.0357(4) 0.0216(4) 0.0025(3) 0.0045(3) 0.0008(3)
    O5 0.0337(5) 0.0425(5) 0.0286(5) 0.0118(4) 0.0026(3) 0.0092(4)
    O6 0.0375(5) 0.0395(5) 0.0232(4) -0.0024(4) 0.0064(3) 0.0016(3)
    O7 0.0311(4) 0.0404(5) 0.0306(5) 0.0142(4) 0.0053(3) 0.0018(4)
    O8 0.0473(5) 0.0572(6) 0.0254(4) 0.0175(5) 0.0083(4) -0.0004(4)
_geom_special_details
;
All e.s.d.'s (except the e.s.d. in the dihedral angle between two l.s. planes)
are estimated using the full covariance matrix. The cell e.s.d.'s are taken
into account individually in the estimation of e.s.d.'s in distances, angles
and torsion angles; correlations between e.s.d.'s in cell parameters are only
used when they are defined by crystal symmetry. An approximate (isotropic)
treatment of cell e.s.d.'s is used for estimating e.s.d.'s involving l.s.
planes.
;
loop_
    _geom_bond_atom_site_label_1
    _geom_bond_atom_site_label_2
    _geom_bond_site_symmetry_2
    _geom_bond_distance
    _geom_bond_publ_flag
    C1 O2 . 1.2463(14) ?
    C1 O1 . 1.2722(14) ?
    C1 C2 . 1.5007(15) ?
    C2 C3 . 1.3343(16) ?
    C2 H2 . 0.930(14) ?
    C3 C4 . 1.4991(15) ?
    C3 H3 . 0.961(14) ?
    C4 O4 . 1.2236(14) ?
    C4 O3 . 1.3070(14) ?
    C5 O6 . 1.2328(14) ?
    C5 O5 . 1.2824(15) ?
    C5 C6 . 1.4969(16) ?
    C6 C7 . 1.3321(17) ?
    C6 H6 . 0.962(15) ?
    C7 C8 . 1.4975(16) ?
    C7 H7 . 0.941(16) ?
    C8 O8 . 1.2204(15) ?
    C8 O7 . 1.2967(15) ?
    C9 N1 . 1.4906(15) ?
    C9 C13 3_665 1.5099(18) ?
    C9 H9A . 0.963(16) ?
    C9 H9B . 0.988(15) ?
    C10 N1 . 1.4929(15) ?
    C10 C11 . 1.5093(18) ?
    C10 H10A . 0.984(16) ?
    C10 H10B . 0.956(15) ?
    C11 C12 . 1.5262(17) ?
    C11 H11A . 1.007(16) ?
    C11 H11B . 0.978(15) ?
    C12 N2 . 1.4729(16) ?
    C12 H12A . 0.992(15) ?
    C12 H12B . 0.977(16) ?
    C13 N2 . 1.4641(14) ?
    C13 C9 3_665 1.5099(18) ?
    C13 H13A . 1.014(15) ?
    C13 H13B . 0.956(16) ?
    C14 N3 . 1.4933(15) ?
    C14 C18 3_755 1.5156(19) ?
    C14 H14A . 0.981(16) ?
    C14 H14B . 0.972(16) ?
    C15 N3 . 1.4843(15) ?
    C15 C16 . 1.5076(17) ?
    C15 H15A . 0.971(14) ?
    C15 H15B . 0.954(16) ?
    C16 N4 . 1.4625(15) ?
    C16 H16A . 0.973(14) ?
    C16 H16B . 0.998(15) ?
    C17 N4 . 1.4712(15) ?
    C17 C18 . 1.5213(19) ?
    C17 H17A . 0.994(14) ?
    C17 H17B . 1.017(16) ?
    C18 C14 3_755 1.5155(19) ?
    C18 H18A . 0.967(16) ?
    C18 H18B . 0.958(17) ?
    N1 H1A . 0.920(17) ?
    N1 H1B . 0.925(16) ?
    N2 H2A . 0.926(16) ?
    N3 H3A . 0.899(16) ?
    N3 H3B . 0.901(16) ?
    N4 H4 . 0.868(16) ?
    O1 H1O . 0.84 ?
    O3 H3O . 0.90(3) ?
    O5 H5O . 0.84 ?
    O7 H7O . 0.92(4) ?
loop_
    _geom_angle_atom_site_label_1
    _geom_angle_atom_site_label_2
    _geom_angle_atom_site_label_3
    _geom_angle_site_symmetry_1
    _geom_angle_site_symmetry_3
    _geom_angle
    _geom_angle_publ_flag
    O2 C1 O1 . . 124.03(10) ?
    O2 C1 C2 . . 116.00(10) ?
    O1 C1 C2 . . 119.95(10) ?
    C3 C2 C1 . . 130.06(10) ?
    C3 C2 H2 . . 117.8(8) ?
    C1 C2 H2 . . 112.1(8) ?
    C2 C3 C4 . . 131.25(10) ?
    C2 C3 H3 . . 117.6(8) ?
    C4 C3 H3 . . 111.2(8) ?
    O4 C4 O3 . . 122.45(10) ?
    O4 C4 C3 . . 118.39(10) ?
    O3 C4 C3 . . 119.12(9) ?
    O6 C5 O5 . . 122.62(11) ?
    O6 C5 C6 . . 117.60(10) ?
    O5 C5 C6 . . 119.75(10) ?
    C7 C6 C5 . . 129.66(11) ?
    C7 C6 H6 . . 117.9(9) ?
    C5 C6 H6 . . 112.5(9) ?
    C6 C7 C8 . . 130.85(11) ?
    C6 C7 H7 . . 117.9(9) ?
    C8 C7 H7 . . 111.1(9) ?
    O8 C8 O7 . . 122.06(11) ?
    O8 C8 C7 . . 118.61(11) ?
    O7 C8 C7 . . 119.33(10) ?
    N1 C9 C13 . 3_665 110.16(9) ?
    N1 C9 H9A . . 106.2(9) ?
    C13 C9 H9A 3_665 . 111.6(9) ?
    N1 C9 H9B . . 106.7(8) ?
    C13 C9 H9B 3_665 . 111.9(8) ?
    H9A C9 H9B . . 110.0(12) ?
    N1 C10 C11 . . 110.75(10) ?
    N1 C10 H10A . . 108.3(9) ?
    C11 C10 H10A . . 109.9(9) ?
    N1 C10 H10B . . 106.9(9) ?
    C11 C10 H10B . . 112.1(9) ?
    H10A C10 H10B . . 108.7(12) ?
    C10 C11 C12 . . 113.34(10) ?
    C10 C11 H11A . . 108.2(9) ?
    C12 C11 H11A . . 107.7(9) ?
    C10 C11 H11B . . 108.7(8) ?
    C12 C11 H11B . . 111.5(8) ?
    H11A C11 H11B . . 107.3(12) ?
    N2 C12 C11 . . 111.37(10) ?
    N2 C12 H12A . . 106.5(8) ?
    C11 C12 H12A . . 110.7(8) ?
    N2 C12 H12B . . 111.2(9) ?
    C11 C12 H12B . . 109.8(9) ?
    H12A C12 H12B . . 107.1(12) ?
    N2 C13 C9 . 3_665 110.86(10) ?
    N2 C13 H13A . . 108.1(8) ?
    C9 C13 H13A 3_665 . 109.3(8) ?
    N2 C13 H13B . . 111.2(9) ?
    C9 C13 H13B 3_665 . 109.4(9) ?
    H13A C13 H13B . . 108.0(12) ?
    N3 C14 C18 . 3_755 111.28(10) ?
    N3 C14 H14A . . 105.3(9) ?
    C18 C14 H14A 3_755 . 113.4(9) ?
    N3 C14 H14B . . 107.1(9) ?
    C18 C14 H14B 3_755 . 112.9(9) ?
    H14A C14 H14B . . 106.4(12) ?
    N3 C15 C16 . . 110.89(9) ?
    N3 C15 H15A . . 107.0(8) ?
    C16 C15 H15A . . 111.0(8) ?
    N3 C15 H15B . . 106.9(9) ?
    C16 C15 H15B . . 111.8(9) ?
    H15A C15 H15B . . 109.1(12) ?
    N4 C16 C15 . . 109.92(9) ?
    N4 C16 H16A . . 108.8(8) ?
    C15 C16 H16A . . 110.0(8) ?
    N4 C16 H16B . . 112.1(8) ?
    C15 C16 H16B . . 109.1(8) ?
    H16A C16 H16B . . 106.9(12) ?
    N4 C17 C18 . . 112.03(10) ?
    N4 C17 H17A . . 107.8(8) ?
    C18 C17 H17A . . 109.5(8) ?
    N4 C17 H17B . . 110.8(8) ?
    C18 C17 H17B . . 110.4(9) ?
    H17A C17 H17B . . 106.1(12) ?
    C14 C18 C17 3_755 . 114.74(10) ?
    C14 C18 H18A 3_755 . 109.1(9) ?
    C17 C18 H18A . . 109.9(9) ?
    C14 C18 H18B 3_755 . 106.9(9) ?
    C17 C18 H18B . . 109.1(9) ?
    H18A C18 H18B . . 106.8(13) ?
    C9 N1 C10 . . 114.46(9) ?
    C9 N1 H1A . . 107.3(10) ?
    C10 N1 H1A . . 107.6(10) ?
    C9 N1 H1B . . 110.9(9) ?
    C10 N1 H1B . . 106.8(9) ?
    H1A N1 H1B . . 109.6(13) ?
    C13 N2 C12 . . 111.75(9) ?
    C13 N2 H2A . . 107.7(9) ?
    C12 N2 H2A . . 107.7(9) ?
    C15 N3 C14 . . 113.39(9) ?
    C15 N3 H3A . . 111.3(9) ?
    C14 N3 H3A . . 107.3(9) ?
    C15 N3 H3B . . 109.7(10) ?
    C14 N3 H3B . . 108.8(10) ?
    H3A N3 H3B . . 106.0(13) ?
    C16 N4 C17 . . 112.16(9) ?
    C16 N4 H4 . . 106.9(10) ?
    C17 N4 H4 . . 110.3(10) ?
    C1 O1 H1O . . 109.5 ?
    C4 O3 H3O . . 109.3(14) ?
    C5 O5 H5O . . 109.5 ?
    C8 O7 H7O . . 111.2(16) ?
loop_
    _geom_torsion_atom_site_label_1
    _geom_torsion_atom_site_label_2
    _geom_torsion_atom_site_label_3
    _geom_torsion_atom_site_label_4
    _geom_torsion_site_symmetry_1
    _geom_torsion_site_symmetry_2
    _geom_torsion_site_symmetry_3
    _geom_torsion_site_symmetry_4
    _geom_torsion
    _geom_torsion_publ_flag
    O2 C1 C2 C3 . . . . 172.92(12) ?
    O1 C1 C2 C3 . . . . -8.76(18) ?
    C1 C2 C3 C4 . . . . -1.1(2) ?
    C2 C3 C4 O4 . . . . -169.79(12) ?
    C2 C3 C4 O3 . . . . 12.43(18) ?
    O6 C5 C6 C7 . . . . 169.97(12) ?
    O5 C5 C6 C7 . . . . -11.73(19) ?
    C5 C6 C7 C8 . . . . -2.7(2) ?
    C6 C7 C8 O8 . . . . -167.94(13) ?
    C6 C7 C8 O7 . . . . 12.2(2) ?
    N1 C10 C11 C12 . . . . 67.08(13) ?
    C10 C11 C12 N2 . . . . -64.14(14) ?
    N3 C15 C16 N4 . . . . 63.16(12) ?
    N4 C17 C18 C14 . . . 3_755 -60.25(13) ?
    C13 C9 N1 C10 3_665 . . . 171.04(9) ?
    C11 C10 N1 C9 . . . . -169.21(10) ?
    C9 C13 N2 C12 3_665 . . . -178.28(10) ?
    C11 C12 N2 C13 . . . . 179.69(10) ?
    C16 C15 N3 C14 . . . . -171.53(10) ?
    C18 C14 N3 C15 3_755 . . . 176.49(10) ?
    C15 C16 N4 C17 . . . . -177.39(9) ?
    C18 C17 N4 C16 . . . . 173.98(10) ?
loop_
    _geom_hbond_atom_site_label_D
    _geom_hbond_atom_site_label_H
    _geom_hbond_atom_site_label_A
    _geom_hbond_site_symmetry_A
    _geom_hbond_distance_DH
    _geom_hbond_distance_HA
    _geom_hbond_distance_DA
    _geom_hbond_angle_DHA
    _geom_hbond_publ_flag
    N1 H1A O2 2_545 0.920(17) 1.800(17) 2.7074(13) 168.1(14) y
    N1 H1B N2 . 0.925(16) 2.015(15) 2.8000(13) 141.7(13) y
    N2 H2A O7 2_645 0.926(16) 2.356(16) 3.2134(13) 153.9(13) y
    N2 H2A O8 2_645 0.926(16) 2.379(16) 3.2178(14) 150.6(13) y
    N3 H3A N4 3_755 0.899(16) 2.089(16) 2.8046(14) 135.8(13) y
    N3 H3B O5 1_545 0.901(16) 2.397(16) 3.0713(13) 131.7(12) y
    N3 H3B O6 1_545 0.901(16) 2.037(16) 2.8982(13) 159.5(14) y
    N4 H4 O4 3_665 0.868(16) 2.348(16) 3.1596(12) 155.8(13) y
    O3 H3O O1 . 0.90(3) 1.55(3) 2.4444(12) 178.(2) y
    O7 H7O O5 . 0.92(4) 1.50(4) 2.4157(13) 176.(3) y
_iucr_refine_instructions_details
;
TITL datos_m in P2(1)/n
CELL 1.54178   8.2925  13.5841  19.2995  90.000  98.797  90.000
ZERR    4.00   0.0001   0.0002   0.0003   0.000   0.001   0.000
LATT 1
SYMM 0.5-X, 0.5+Y, 0.5-Z
SFAC C  H  N  O
UNIT 72  128  16  32
L.S. 6
ACTA
BOND $H
FMAP 2
PLAN 10
CONF
WPDB -2
EQIV $1 -x+1/2, y-1/2, -z+1/2
EQIV $2 -x+3/2, y-1/2, -z+1/2
EQIV $3 -x+2, -y, -z
EQIV $4 x, y-1, z
EQIV $5 -x+1, -y+1, -z
HTAB N1 O2_$1
HTAB N1 N2
HTAB N2 O7_$2
HTAB N2 O8_$2
HTAB N3 N4_$3
HTAB N3 O5_$4
HTAB N3 O6_$4
HTAB N4 O4_$5
HTAB O3 O1
HTAB O7 O5
SIZE  0.25         0.20         0.20
TEMP -173.0
WGHT    0.040600    0.672100
FVAR       0.46342   0.38676   0.58710
MOLE 1
PART 0
C1    1    0.291300    0.946863    0.285375    11.00000    0.02304    0.02421 =
         0.02520   -0.00279    0.00375   -0.00146
C2    1    0.422194    0.890738    0.256607    11.00000    0.02281    0.02472 =
         0.02352    0.00052    0.00073    0.00254
C3    1    0.441927    0.873914    0.190305    11.00000    0.01961    0.02307 =
         0.02612    0.00009    0.00343    0.00231
C4    1    0.340691    0.903216    0.122335    11.00000    0.02008    0.02385 =
         0.02430    0.00218    0.00397   -0.00208
MOLE 2
C5    1    0.983413    0.767652    0.181877    11.00000    0.02611    0.02704 =
         0.02382    0.00034    0.00046   -0.00425
C6    1    1.057480    0.705680    0.242639    11.00000    0.02353    0.02751 =
         0.02613   -0.00128    0.00245    0.00405
C7    1    1.029085    0.705766    0.308736    11.00000    0.02670    0.02996 =
         0.02450    0.00310    0.00057    0.00729
C8    1    0.920257    0.769458    0.344893    11.00000    0.02652    0.03186 =
         0.02700   -0.00026    0.00465    0.00350
MOLE 3
C9    1    0.252262    0.610050    0.030303    11.00000    0.03221    0.03137 =
         0.02859    0.00445    0.01084    0.00875
C10   1    0.477262    0.633385    0.131685    11.00000    0.03319    0.02652 =
         0.03371   -0.00626    0.01332   -0.00335
C11   1    0.627535    0.584608    0.170976    11.00000    0.03499    0.03392 =
         0.02734   -0.00464    0.00655   -0.00770
C12   1    0.755422    0.559910    0.124583    11.00000    0.02431    0.03663 =
         0.03122   -0.00241    0.00288   -0.00540
C13   1    0.815279    0.462837    0.025773    11.00000    0.02338    0.03619 =
         0.02827    0.00560    0.00719    0.00523
C14   1    0.755711   -0.172041   -0.008310    11.00000    0.03023    0.03228 =
         0.02914    0.00205   -0.00241   -0.01029
C15   1    0.741271   -0.024224    0.066660    11.00000    0.02085    0.03604 =
         0.02833    0.00748    0.00511    0.00204
C16   1    0.840676    0.058151    0.104160    11.00000    0.02594    0.03586 =
         0.02304   -0.00025    0.00557    0.00766
C17   1    1.029316    0.191074    0.089308    11.00000    0.03312    0.02729 =
         0.02898   -0.00677   -0.00295    0.00338
C18   1    1.129762    0.240326    0.039407    11.00000    0.03982    0.02358 =
         0.03279   -0.00068   -0.00833   -0.00457
N1    3    0.384744    0.563562    0.080603    11.00000    0.02429    0.02455 =
         0.02653   -0.00068    0.00977    0.00063
N2    3    0.693670    0.486592    0.070785    11.00000    0.02345    0.02840 =
         0.02676    0.00034    0.00815   -0.00206
N3    3    0.848046   -0.096753    0.038276    11.00000    0.02239    0.02687 =
         0.02289    0.00386    0.00066   -0.00333
N4    3    0.924381    0.112487    0.054738    11.00000    0.02460    0.02578 =
         0.02266   -0.00068   -0.00093    0.00314
MOLE 1
O1    4    0.188162    0.997273    0.244419    11.00000    0.02621    0.03552 =
         0.02824   -0.00126    0.00382    0.00879
AFIX 147
PART 2
H1O   2    0.206061    0.990598    0.202998    21.00000   -1.50000
AFIX   0
PART 0
O2    4    0.294565    0.942151    0.350068    11.00000    0.03648    0.03745 =
         0.02474   -0.00252    0.00762    0.00737
O3    4    0.225524    0.968780    0.122825    11.00000    0.02777    0.03135 =
         0.02575    0.00312    0.00173    0.00824
O4    4    0.372756    0.866772    0.068083    11.00000    0.02749    0.03571 =
         0.02163    0.00077    0.00450    0.00251
MOLE 2
O5    4    0.857131    0.820141    0.186821    11.00000    0.03372    0.04250 =
         0.02860    0.00920    0.00258    0.01183
AFIX 147
PART 2
H5O   2    0.840245    0.820569    0.228640   -31.00000   -1.50000
AFIX   0
PART 0
O6    4    1.045781    0.763840    0.127909    11.00000    0.03747    0.03951 =
         0.02323    0.00162    0.00638   -0.00236
O7    4    0.813871    0.825637    0.307734    11.00000    0.03109    0.04036 =
         0.03060    0.00185    0.00527    0.01419
O8    4    0.934626    0.766515    0.408741    11.00000    0.04734    0.05722 =
         0.02540   -0.00045    0.00827    0.01754
H1A   2    0.336814    0.517496    0.105871    11.00000    0.03646
H1B   2    0.460295    0.533146    0.057110    11.00000    0.03391
H2    2    0.499442    0.864925    0.291923    11.00000    0.02602
H2A   2    0.671478    0.429388    0.093675    11.00000    0.03469
H3    2    0.534579    0.835309    0.182469    11.00000    0.02639
H3A   2    0.917312   -0.066950    0.013402    11.00000    0.03224
H3B   2    0.910866   -0.127762    0.073884    11.00000    0.03423
PART 1
H3O   2    0.210717    0.980203    0.167298   -21.00000    0.02275
PART 0
H4    2    0.849394    0.137294    0.023306    11.00000    0.03285
H6    2    1.137894    0.660511    0.230352    11.00000    0.03054
H7    2    1.089926    0.662197    0.340519    11.00000    0.03451
PART 1
H7O   2    0.829081    0.826475    0.261516    31.00000    0.03298
PART 0
H9A   2    0.300774    0.665993    0.010749    11.00000    0.03614
H9B   2    0.168257    0.632296    0.058029    11.00000    0.03097
H10A  2    0.508857    0.690629    0.105543    11.00000    0.03285
H10B  2    0.404017    0.654801    0.162376    11.00000    0.03134
H11A  2    0.679082    0.631248    0.208541    11.00000    0.03882
H11B  2    0.594053    0.525958    0.194545    11.00000    0.03131
H12A  2    0.784161    0.619238    0.099102    11.00000    0.02983
H12B  2    0.855419    0.537068    0.153586    11.00000    0.03800
H13A  2    0.845265    0.525974    0.002808    11.00000    0.02848
H13B  2    0.912317    0.436599    0.052474    11.00000    0.03327
H14A  2    0.683493   -0.134348   -0.043704    11.00000    0.03400
H14B  2    0.685273   -0.206548    0.019534    11.00000    0.03861
H15A  2    0.665570    0.000706    0.027201    11.00000    0.02491
H15B  2    0.681725   -0.059410    0.097285    11.00000    0.03398
H16A  2    0.921873    0.031495    0.141103    11.00000    0.02819
H16B  2    0.767539    0.101410    0.127362    11.00000    0.03282
H17A  2    1.103585    0.161077    0.128972    11.00000    0.02780
H17B  2    0.961848    0.241948    0.110882    11.00000    0.03570
H18A  2    1.058231    0.272247    0.001810    11.00000    0.03649
H18B  2    1.195805    0.290906    0.064043    11.00000    0.03852
HKLF 4
REM  datos_m in P2(1)/n
REM R1 =  0.0317 for   3821 Fo > 4sig(Fo)  and  0.0330 for all   4018 data
REM    403 parameters refined using      0 restraints
END
WGHT      0.0395      0.6772
REM Highest difference peak  0.360,  deepest hole -0.176,  1-sigma level  0.035
Q1    1   1.0000  0.0000  0.0000  10.50000  0.05    0.36
Q2    1   0.6195  0.5211  0.0419  11.00000  0.05    0.30
Q3    1   0.5246  0.4748  0.0763  11.00000  0.05    0.25
Q4    1   0.3557  0.9234  0.2656  11.00000  0.05    0.22
Q5    1   0.3773  0.8885  0.1608  11.00000  0.05    0.20
Q6    1   1.1380  0.7338  0.1359  11.00000  0.05    0.19
Q7    1   1.0150  0.7387  0.2163  11.00000  0.05    0.19
Q8    1   0.3893  0.8619  0.2221  11.00000  0.05    0.19
Q9    1   0.4510  0.9149  0.2221  11.00000  0.05    0.19
Q10   1   0.9996  0.6969  0.2697  11.00000  0.05    0.18
;
