# Supplementary material for: Di­hydro­cyclam dimaleate [H2(cyclam)(maleate)2]
Source: Acta Crystallogr Sect E Struct Rep Online. 2013 Sep 21;69(Pt 10):o1574–5. doi: 10.1107/S1600536813025580 (PMC3790433; doi:10.1107/S1600536813025580)
Supplement: Supplementary file 2 [file e-69-o1574-Isup2.hkl]

# 
# h,k,l, Fc-squared, Fo-squared, sigma(Fo-squared) and status flag 
# 
data_I
_shelx_title ' datos_m in P2(1)/n' 
_shelx_refln_list_code          4 
_shelx_F_calc_maximum      212.79 
_exptl_crystal_F_000       928.00 
_reflns_d_resolution_high  0.8200 
 
loop_ 
 _symmetry_equiv_pos_as_xyz 
 'x, y, z' 
 '-x+1/2, y+1/2, -z+1/2' 
 '-x, -y, -z' 
 'x-1/2, -y-1/2, z-1/2' 
 
_cell_length_a     8.2925 
_cell_length_b    13.5841 
_cell_length_c    19.2995 
_cell_angle_alpha  90.000 
_cell_angle_beta   98.797 
_cell_angle_gamma  90.000 
 
_shelx_F_squared_multiplier     1.000 
 
loop_ 
 _refln_index_h 
 _refln_index_k 
 _refln_index_l 
 _refln_F_squared_calc 
 _refln_F_squared_meas 
 _refln_F_squared_sigma 
 _refln_observed_status 
   2   0   0     4685.58     4467.05    127.01 o 
   4   0   0        0.15        0.84      1.25 o 
   6   0   0        0.61        1.68      0.43 o 
   8   0   0      115.38      104.53      3.85 o 
   1   1   0     3943.08     3691.59     84.84 o 
   2   1   0    14169.48    14043.82    280.40 o 
   3   1   0     1344.88     1347.64     27.84 o 
   4   1   0      424.67      434.78     10.00 o 
   5   1   0        7.53       11.93      1.03 o 
   6   1   0      107.12      104.48      1.35 o 
   7   1   0      145.61      149.35      1.86 o 
   8   1   0        0.97        2.29      0.56 o 
   9   1   0        1.22        1.73      0.39 o 
   0   2   0      992.43      863.07     32.78 o 
   1   2   0       68.37       44.20      1.60 o 
   2   2   0    45277.57    45056.02   1010.33 o 
   3   2   0      173.73      212.63      5.27 o 
   4   2   0        3.85        5.79      3.32 o 
   5   2   0        0.35        0.95      0.31 o 
   6   2   0       32.04       28.94      0.72 o 
   7   2   0      116.56      114.96      1.75 o 
   8   2   0        0.72        0.58      0.42 o 
   9   2   0      199.21      211.70      3.09 o 
   1   3   0      181.85      144.29      3.99 o 
   2   3   0      279.86      289.48      7.45 o 
   3   3   0       31.64       25.05      1.97 o 
   4   3   0       11.72       10.84      1.27 o 
   5   3   0      114.25      108.42      1.53 o 
   6   3   0      121.13      109.67      1.91 o 
   7   3   0       37.95       32.69      0.96 o 
   8   3   0       38.38       38.30      0.95 o 
   9   3   0        6.21        3.90      0.42 o 
   1   4   0    16396.12    16669.83    373.82 o 
   2   4   0      155.41      153.20      4.49 o 
   3   4   0        7.78        8.49      1.32 o 
   4   4   0     1923.24     2107.69     49.27 o 
   5   4   0      518.72      476.54      5.31 o 
   6   4   0       18.99       22.31      0.77 o 
   7   4   0      249.87      259.85      3.49 o 
   8   4   0      259.53      260.73      3.44 o 
   9   4   0       33.20       35.70      0.94 o 
   1   5   0     1638.60     1789.74     41.18 o 
   2   5   0      227.75      286.59      7.64 o 
   3   5   0     1081.90     1150.17     27.51 o 
   4   5   0       30.79       34.35      0.97 o 
   5   5   0      868.64      775.37      8.91 o 
   6   5   0       15.80       16.52      0.69 o 
   7   5   0      189.22      179.02      2.95 o 
   8   5   0      296.94      322.50      4.10 o 
   9   5   0        5.43        5.78      0.71 o 
   0   6   0      819.96      834.34     33.20 o 
   1   6   0      337.76      360.40     10.91 o 
   2   6   0     2636.95     2800.89     64.45 o 
   3   6   0     6810.67     6864.03    155.67 o 
   4   6   0      610.66      591.76      8.35 o 
   5   6   0       39.89       37.44      1.21 o 
   6   6   0      303.03      302.25      3.98 o 
   7   6   0       56.10       54.02      1.42 o 
   8   6   0       27.80       33.84      1.01 o 
   9   6   0       19.46       25.38      1.44 o 
   1   7   0      825.16      789.93     22.57 o 
   2   7   0      170.40      196.06      5.88 o 
   3   7   0       97.12       87.13      1.57 o 
   4   7   0      166.61      145.23      2.75 o 
   5   7   0     1781.69     1754.25     19.39 o 
   6   7   0       30.48       36.50      1.07 o 
   7   7   0      418.35      408.55      6.26 o 
   8   7   0       34.57       36.45      1.01 o 
   9   7   0        0.05        0.09      0.51 o 
   0   8   0      239.38      242.32     11.83 o 
   1   8   0       16.22       15.49      0.82 o 
   2   8   0     1538.89     1568.90     19.59 o 
   3   8   0        9.33       10.00      0.54 o 
   4   8   0       42.70       43.22      1.04 o 
   5   8   0      103.33       95.21      1.69 o 
   6   8   0      158.62      164.41      3.02 o 
   7   8   0        0.23        0.37      0.56 o 
   8   8   0       71.07       72.44      1.64 o 
   1   9   0       86.73       71.92      2.12 o 
   2   9   0       13.79        9.75      0.57 o 
   3   9   0       10.61       11.26      0.64 o 
   4   9   0      827.84      819.16     14.93 o 
   5   9   0      416.22      435.32      6.62 o 
   6   9   0       59.18       60.17      1.47 o 
   7   9   0      245.47      250.61      4.59 o 
   8   9   0        0.00       -0.02      0.43 o 
   0  10   0        6.99        5.29      0.71 o 
   1  10   0      114.87      102.38      1.57 o 
   2  10   0       64.26       66.42      1.19 o 
   3  10   0      213.05      194.78      2.90 o 
   4  10   0        0.85        2.94      0.99 o 
   5  10   0       27.86       29.67      1.27 o 
   6  10   0       27.14       33.00      1.04 o 
   7  10   0       16.39       12.17      0.72 o 
   1  11   0        1.50        1.14      0.39 o 
   2  11   0      147.34      145.47      1.92 o 
   3  11   0     1489.67     1484.68     18.68 o 
   4  11   0        1.34        2.21      0.69 o 
   5  11   0      168.41      168.98      3.45 o 
   6  11   0       21.95       24.04      1.28 o 
   7  11   0       12.76       13.75      1.35 o 
   0  12   0       66.11       57.89      1.68 o 
   1  12   0      436.31      452.75      8.54 o 
   2  12   0      208.31      215.07      3.26 o 
   3  12   0     1047.46     1057.38     13.48 o 
   4  12   0      305.48      296.37      5.44 o 
   5  12   0        1.52        0.65      0.55 o 
   6  12   0      108.71      105.30      3.52 o 
   1  13   0      581.66      606.15      7.23 o 
   2  13   0       51.02       52.80      1.42 o 
   3  13   0       24.79       24.73      0.86 o 
   4  13   0       72.27       60.16      1.92 o 
   5  13   0        1.37        0.04      0.43 o 
   6  13   0       19.45       20.79      1.26 o 
   0  14   0      227.58      229.56      4.28 o 
   1  14   0      427.56      447.15      5.45 o 
   2  14   0      125.05      127.01      2.10 o 
   3  14   0       28.63       32.54      1.01 o 
   4  14   0        2.06        1.05      0.63 o 
   5  14   0        1.09        0.42      0.51 o 
   1  15   0      202.82      203.26      2.95 o 
   2  15   0      116.49      115.52      1.84 o 
   3  15   0       19.77       16.62      0.65 o 
   4  15   0        0.06       -0.09      0.36 o 
   0  16   0      197.97      197.06      5.26 o 
   1  16   0        6.44       10.15      0.48 o 
   2  16   0        9.41        8.48      0.42 o 
  -9   0   1       71.93       71.57      3.12 o 
  -7   0   1      145.28      150.14      7.69 o 
  -5   0   1     4079.76     4105.62     83.06 o 
  -3   0   1        0.02        3.61      1.14 o 
  -1   0   1     1730.82     1685.72     48.32 o 
   1   0   1      149.29      192.82      7.96 o 
   3   0   1      428.95      483.17     18.44 o 
   5   0   1      368.76      334.91      6.23 o 
   7   0   1      328.27      324.47      5.59 o 
   9   0   1        0.55        0.72      0.62 o 
 -10   1   1       92.92       97.83      3.40 o 
  -9   1   1       26.67       30.07      0.97 o 
  -8   1   1       15.50       16.42      0.81 o 
  -7   1   1       50.86       50.60      1.03 o 
  -6   1   1        9.12        6.80      0.56 o 
  -5   1   1       17.16       15.01      0.88 o 
  -4   1   1      274.83      269.67      6.70 o 
  -3   1   1     1272.35     1260.96     26.00 o 
  -2   1   1     3695.05     3664.01    101.06 o 
  -1   1   1      926.55      855.69     17.37 o 
   1   1   1     3172.01     3378.82     89.90 o 
   2   1   1     9065.42     9176.90    206.96 o 
   3   1   1     3068.82     3241.74     65.42 o 
   4   1   1      213.74      216.69      5.69 o 
   5   1   1      671.45      707.71      8.05 o 
   6   1   1       36.41       33.13      1.09 o 
   7   1   1        3.68        4.04      0.57 o 
   8   1   1      136.17      139.86      2.12 o 
   9   1   1      365.16      377.64      5.76 o 
  -9   2   1      461.56      509.47      8.72 o 
  -8   2   1        0.21        4.13      1.33 o 
  -7   2   1      179.29      183.69      3.25 o 
  -6   2   1      416.68      406.29      5.31 o 
  -5   2   1       58.83       56.58      1.07 o 
  -4   2   1      505.84      589.82     13.12 o 
  -3   2   1     2141.14     2244.21     45.45 o 
  -2   2   1     1028.31     1045.93     21.50 o 
  -1   2   1     1982.54     2025.54     48.13 o 
   0   2   1     3672.10     3908.84     88.24 o 
   1   2   1     4996.31     5013.31    113.39 o 
   2   2   1     2375.93     2361.27     53.82 o 
   3   2   1      231.83      284.78      6.73 o 
   4   2   1       28.93       34.31      1.96 o 
   5   2   1      433.84      432.41      5.65 o 
   6   2   1     1135.87     1101.92     10.68 o 
   7   2   1      326.23      324.43      4.57 o 
   8   2   1      961.28      973.98     11.48 o 
   9   2   1      113.21      121.62      1.95 o 
  -9   3   1        2.39        2.99      0.40 o 
  -8   3   1       15.95       17.46      0.71 o 
  -7   3   1      187.04      179.36      2.59 o 
  -6   3   1       16.87       21.99      1.15 o 
  -5   3   1      410.82      369.54      4.12 o 
  -4   3   1      269.52      288.47      7.15 o 
  -3   3   1       88.72      107.14      3.23 o 
  -2   3   1     6788.97     7000.49    158.59 o 
  -1   3   1    38583.50    38568.30    868.77 o 
   1   3   1    12828.03    13369.72    301.56 o 
   2   3   1     8952.52     9430.02    213.41 o 
   3   3   1      148.00      163.57      4.42 o 
   4   3   1     1559.72     1627.37     33.88 o 
   5   3   1      239.75      215.38      2.89 o 
   6   3   1      267.46      244.25      2.76 o 
   7   3   1      123.45      116.95      1.92 o 
   8   3   1        0.47       -0.01      0.39 o 
   9   3   1      113.38      121.59      2.14 o 
  -9   4   1       17.56       15.12      0.77 o 
  -8   4   1        1.94        1.72      0.46 o 
  -7   4   1      517.43      539.10      6.98 o 
  -6   4   1       28.63       28.99      0.81 o 
  -5   4   1        6.70        5.49      0.41 o 
  -4   4   1     2456.74     2393.04     55.48 o 
  -3   4   1     1572.27     1576.29     36.83 o 
  -2   4   1      388.03      405.46     10.13 o 
  -1   4   1     1262.20     1379.49     31.73 o 
   0   4   1        0.86        4.19      1.21 o 
   1   4   1       30.42       33.37      1.55 o 
   2   4   1      274.44      336.75      8.62 o 
   3   4   1      933.89      999.41     23.90 o 
   4   4   1      740.81      778.93     17.03 o 
   5   4   1      470.90      461.48      4.96 o 
   6   4   1       16.39       16.94      0.85 o 
   7   4   1       81.41       87.05      1.57 o 
   8   4   1      450.73      464.16      5.72 o 
   9   4   1       28.11       26.18      0.71 o 
  -9   5   1       19.80       20.94      0.80 o 
  -8   5   1      320.84      312.65      3.98 o 
  -7   5   1      253.18      258.62      3.47 o 
  -6   5   1      349.13      337.97      3.98 o 
  -5   5   1      251.30      237.11      3.28 o 
  -4   5   1     1067.25     1106.97     23.45 o 
  -3   5   1     2980.45     3045.20     70.09 o 
  -2   5   1       72.24       72.17      2.87 o 
  -1   5   1     1341.30     1438.48     43.17 o 
   0   5   1        4.61        8.81      1.35 o 
   1   5   1     1672.95     1747.53     47.23 o 
   2   5   1      877.57      972.26     23.08 o 
   3   5   1     6132.13     6327.71    170.19 o 
   4   5   1     3276.54     3178.34     47.97 o 
   5   5   1        5.56        4.30      0.38 o 
   6   5   1      178.85      172.60      2.33 o 
   7   5   1        1.18        2.00      0.45 o 
   8   5   1      841.79      845.92      9.97 o 
   9   5   1      153.63      160.23      2.58 o 
  -8   6   1        4.48        4.46      0.52 o 
  -7   6   1       12.99       16.99      0.91 o 
  -6   6   1       39.45       41.35      0.97 o 
  -5   6   1       44.50       34.70      0.93 o 
  -4   6   1     1477.65     1439.03     19.62 o 
  -3   6   1      378.99      348.57      9.62 o 
  -2   6   1     8015.94     8235.96    186.32 o 
  -1   6   1      689.20      751.21     30.92 o 
   0   6   1      391.62      389.04     11.72 o 
   1   6   1       97.53      114.73     17.93 o 
   2   6   1        9.99       18.23      2.59 o 
   3   6   1       39.26       55.00      2.84 o 
   4   6   1       35.78       43.60      0.99 o 
   5   6   1      682.63      669.06      7.92 o 
   6   6   1       20.19       22.34      0.84 o 
   7   6   1       13.44        8.63      0.72 o 
   8   6   1       22.54       29.35      0.95 o 
   9   6   1        2.34        3.45      0.53 o 
  -8   7   1      144.16      150.08      2.95 o 
  -7   7   1       77.34       83.16      1.80 o 
  -6   7   1       63.63       60.58      1.39 o 
  -5   7   1     1242.90     1185.80     13.39 o 
  -4   7   1      400.82      389.12      4.78 o 
  -3   7   1      279.40      255.44      3.56 o 
  -2   7   1      118.61       98.47      3.62 o 
  -1   7   1      728.04      754.86     30.87 o 
   0   7   1      362.84      374.11     11.61 o 
   1   7   1       14.89       14.51      1.84 o 
   2   7   1     1326.71     1312.27     36.58 o 
   3   7   1     1503.55     1556.59     19.79 o 
   4   7   1       15.03       19.34      0.70 o 
   5   7   1     1753.91     1654.10     18.33 o 
   6   7   1     2274.44     2224.45     35.78 o 
   7   7   1      131.87      139.75      2.86 o 
   8   7   1       19.71       20.61      0.78 o 
  -8   8   1        3.61        3.30      0.61 o 
  -7   8   1       72.54       81.13      2.00 o 
  -6   8   1        1.63        1.32      0.56 o 
  -5   8   1      983.00      946.40     11.44 o 
  -4   8   1     1210.44     1196.26     13.43 o 
  -3   8   1      303.80      300.65      3.50 o 
  -2   8   1     1537.67     1485.86     16.86 o 
  -1   8   1      213.29      196.77      3.13 o 
   0   8   1      306.81      309.14     18.42 o 
   1   8   1      910.71      867.73     12.45 o 
   2   8   1      409.09      352.93      4.57 o 
   3   8   1       73.71       72.43      1.61 o 
   4   8   1      589.97      553.51      6.55 o 
   5   8   1        5.00        4.79      0.54 o 
   6   8   1        0.30        1.49      0.56 o 
   7   8   1        1.58        1.38      0.50 o 
   8   8   1       31.74       23.06      0.86 o 
  -8   9   1        0.08       -0.12      0.44 o 
  -7   9   1      143.75      151.41      3.02 o 
  -6   9   1       60.76       67.05      1.57 o 
  -5   9   1       63.98       65.02      1.59 o 
  -4   9   1     3417.84     3362.93     41.41 o 
  -3   9   1      255.21      236.92      3.04 o 
  -2   9   1       12.73       10.17      0.59 o 
  -1   9   1     1045.69      958.26     13.05 o 
   0   9   1      539.19      532.76      6.37 o 
   1   9   1      531.86      534.80      5.95 o 
   2   9   1       52.75       56.07      1.40 o 
   3   9   1       38.09       42.96      1.73 o 
   4   9   1      870.59      883.98     16.27 o 
   5   9   1       42.69       40.87      1.26 o 
   6   9   1        8.35        6.56      0.76 o 
   7   9   1      112.27      110.59      2.38 o 
   8   9   1        3.42        4.28      0.54 o 
  -7  10   1       99.81       95.47      2.02 o 
  -6  10   1      908.25      930.23     13.33 o 
  -5  10   1      103.62      105.91      2.13 o 
  -4  10   1       38.69       43.38      1.77 o 
  -3  10   1      435.02      437.74      5.25 o 
  -2  10   1       57.81       52.42      1.15 o 
  -1  10   1        4.60        7.09      0.68 o 
   0  10   1      473.04      473.96      5.83 o 
   1  10   1       30.01       27.28      0.78 o 
   2  10   1      253.64      237.51      2.78 o 
   3  10   1        5.54        5.60      1.02 o 
   4  10   1      196.57      195.67      3.93 o 
   5  10   1      557.85      572.53      9.81 o 
   6  10   1       13.74       19.40      0.84 o 
   7  10   1       34.99       33.28      1.05 o 
  -7  11   1       26.97       27.73      1.09 o 
  -6  11   1      140.82      128.03      2.65 o 
  -5  11   1        4.54        2.91      0.67 o 
  -4  11   1      121.49      117.06      2.38 o 
  -3  11   1       22.16       22.26      0.89 o 
  -2  11   1       10.96        9.99      0.57 o 
  -1  11   1      445.52      443.89      5.09 o 
   0  11   1      109.93      106.31      1.79 o 
   1  11   1      205.17      195.92      2.82 o 
   2  11   1        5.10        5.44      0.45 o 
   3  11   1      570.83      561.08      9.10 o 
   4  11   1        6.75       10.02      1.06 o 
   5  11   1      295.14      293.65      5.96 o 
   6  11   1       88.49       83.49      2.91 o 
   7  11   1        9.78        6.81      0.91 o 
  -6  12   1       13.05       12.06      0.69 o 
  -5  12   1      234.32      207.07      4.00 o 
  -4  12   1       89.11       80.92      1.77 o 
  -3  12   1        1.23        1.36      0.48 o 
  -2  12   1       34.36       27.33      0.87 o 
  -1  12   1      124.05      112.86      1.98 o 
   0  12   1       14.49       14.00      0.70 o 
   1  12   1      291.68      315.26      4.43 o 
   2  12   1     1017.89     1037.65     12.08 o 
   3  12   1      475.64      491.13      6.59 o 
   4  12   1      159.49      164.57      3.37 o 
   5  12   1        2.91        1.95      0.57 o 
   6  12   1        6.25        9.41      0.83 o 
  -5  13   1        3.84        2.58      0.65 o 
  -4  13   1       23.15       22.53      1.58 o 
  -3  13   1        4.28        2.60      0.49 o 
  -2  13   1        1.63        2.16      0.49 o 
  -1  13   1      123.61      129.77      2.18 o 
   0  13   1      109.78      104.78      1.70 o 
   1  13   1       19.07       18.68      0.70 o 
   2  13   1      181.27      167.06      2.98 o 
   3  13   1      834.00      880.83     12.60 o 
   4  13   1        1.13        2.16      0.60 o 
   5  13   1      343.64      344.98      5.95 o 
   6  13   1       10.01       10.15      1.02 o 
  -5  14   1        3.56        1.41      0.44 o 
  -4  14   1        0.94        0.57      0.54 o 
  -3  14   1       85.67       79.86      1.47 o 
  -2  14   1      227.83      247.11      3.22 o 
  -1  14   1      119.68      118.78      1.83 o 
   0  14   1      294.04      322.52      4.44 o 
   1  14   1      537.51      566.30      7.42 o 
   2  14   1       31.04       31.87      0.93 o 
   3  14   1        8.04        7.80      0.62 o 
   4  14   1      246.12      240.41      6.87 o 
   5  14   1       14.05       17.21      1.06 o 
  -4  15   1       15.86       22.25      0.79 o 
  -3  15   1       53.68       50.83      1.13 o 
  -2  15   1      145.67      157.05      2.36 o 
  -1  15   1       94.55       93.21      1.45 o 
   0  15   1      172.98      169.08      2.13 o 
   1  15   1       92.74       93.13      1.80 o 
   2  15   1        2.91        2.47      0.40 o 
   3  15   1        1.05        0.23      0.41 o 
   4  15   1        6.68        8.00      0.53 o 
  -2  16   1       76.80       67.58      1.14 o 
  -1  16   1       10.35       17.71      0.69 o 
   0  16   1      447.15      445.66      5.82 o 
   1  16   1        9.23        7.92      0.45 o 
   2  16   1      186.60      182.48      3.63 o 
  -8   0   2        7.27        5.63      1.30 o 
  -6   0   2     1358.22     1258.91     18.21 o 
  -4   0   2      925.86      904.41     27.40 o 
  -2   0   2     6572.86     5691.38    161.70 o 
   0   0   2      631.93      546.76     24.40 o 
   2   0   2     2539.58     2749.40    103.93 o 
   4   0   2        2.37        6.62      1.56 o 
   6   0   2     3659.90     3623.60     45.96 o 
   8   0   2     2536.56     2688.59     37.47 o 
 -10   1   2        1.53        1.02      0.43 o 
  -9   1   2        1.17        0.21      0.67 o 
  -8   1   2      754.00      774.66     10.16 o 
  -7   1   2      117.07      110.21      2.57 o 
  -6   1   2        3.96        5.30      0.42 o 
  -5   1   2       97.41       89.78      3.29 o 
  -4   1   2      203.82      166.81      4.66 o 
  -3   1   2      320.59      384.32     11.08 o 
  -2   1   2      107.82      116.03      4.54 o 
  -1   1   2     3581.02     3510.87     70.21 o 
   0   1   2      657.73      644.82     15.52 o 
   1   1   2      345.18      295.07      7.68 o 
   2   1   2       97.65      103.46      3.63 o 
   3   1   2     2257.74     2257.97     45.94 o 
   4   1   2      490.63      536.11     12.05 o 
   5   1   2      334.90      318.48      3.60 o 
   6   1   2      428.87      415.71      4.10 o 
   7   1   2      240.68      231.99      2.74 o 
   8   1   2      122.88      125.40      1.81 o 
   9   1   2        3.06        4.41      0.49 o 
 -10   2   2       57.26       59.42      2.24 o 
  -9   2   2      256.39      268.12      4.70 o 
  -8   2   2      130.14      126.93      2.16 o 
  -7   2   2       14.25       16.03      0.71 o 
  -6   2   2      311.65      311.11      3.61 o 
  -5   2   2      819.55      797.77     14.08 o 
  -4   2   2     3162.39     3003.89     61.17 o 
  -3   2   2      484.09      555.77     12.08 o 
  -2   2   2      489.82      465.39      9.98 o 
  -1   2   2     3188.81     2721.97     61.84 o 
   0   2   2     2131.84     1946.08     55.50 o 
   1   2   2     3501.84     3150.15     71.52 o 
   2   2   2     3916.29     3876.74     87.93 o 
   3   2   2     1574.06     1571.35     32.49 o 
   4   2   2     2766.98     2933.92     59.75 o 
   5   2   2       73.78       60.63      1.05 o 
   6   2   2        8.60        8.66      0.48 o 
   7   2   2      160.78      161.57      2.39 o 
   8   2   2       64.77       66.52      1.29 o 
   9   2   2      166.84      141.30      2.17 o 
  -9   3   2       57.47       59.98      1.54 o 
  -8   3   2      718.46      733.38      9.63 o 
  -7   3   2       80.81       79.17      1.40 o 
  -6   3   2     2318.50     2217.71     22.87 o 
  -5   3   2        4.70        4.93      0.47 o 
  -4   3   2     2186.09     2419.90     49.58 o 
  -3   3   2     4255.14     4391.62     99.55 o 
  -2   3   2      503.74      570.90     13.74 o 
  -1   3   2     1928.61     1876.67     42.79 o 
   0   3   2     9414.52     8541.58    191.97 o 
   1   3   2      645.78      610.28     12.71 o 
   2   3   2      169.88      230.47      6.18 o 
   3   3   2        8.95       10.66      1.21 o 
   4   3   2       13.48       17.84      1.56 o 
   5   3   2        0.04        2.56      0.49 o 
   6   3   2      154.14      142.80      2.01 o 
   7   3   2      381.07      382.68      5.30 o 
   8   3   2       74.76       74.18      1.37 o 
   9   3   2       99.20      104.25      1.89 o 
  -9   4   2       59.84       68.87      2.28 o 
  -8   4   2       86.02       81.27      1.56 o 
  -7   4   2       31.34       27.85      0.87 o 
  -6   4   2      230.46      208.06      2.65 o 
  -5   4   2       81.60       67.43      1.06 o 
  -4   4   2      125.24      121.83      4.47 o 
  -3   4   2        3.67       15.70      3.10 o 
  -2   4   2    11045.37    12027.51    271.50 o 
  -1   4   2    11602.36    11228.75    253.71 o 
   0   4   2      374.61      352.26     14.34 o 
   1   4   2     5194.25     5150.66    116.27 o 
   2   4   2     5551.68     5787.91    131.14 o 
   3   4   2     1386.87     1421.22     29.53 o 
   4   4   2      651.82      741.26     16.34 o 
   5   4   2      198.01      198.89      2.30 o 
   6   4   2      336.77      343.08      4.28 o 
   7   4   2      804.37      843.84     10.06 o 
   8   4   2        4.01        5.86      0.49 o 
   9   4   2      179.76      188.31      2.67 o 
  -9   5   2        4.58        2.61      0.84 o 
  -8   5   2      339.76      344.27      4.75 o 
  -7   5   2      325.26      344.46      4.42 o 
  -6   5   2      448.79      423.32      4.63 o 
  -5   5   2      647.59      647.42      7.02 o 
  -4   5   2     2309.72     2320.18     35.02 o 
  -3   5   2     2314.59     2422.86     56.12 o 
  -2   5   2      282.66      289.51      7.73 o 
  -1   5   2        4.86       14.62      1.89 o 
   0   5   2      397.57      448.77     14.27 o 
   1   5   2     2945.40     2924.29     78.30 o 
   2   5   2     1313.05     1424.68     33.27 o 
   3   5   2     1304.85     1397.08     33.02 o 
   4   5   2       58.24       44.43      1.08 o 
   5   5   2      977.15      918.39      9.18 o 
   6   5   2        0.21        1.35      0.54 o 
   7   5   2       30.56       30.18      0.91 o 
   8   5   2       50.85       61.60      1.16 o 
   9   5   2      180.56      196.50      3.23 o 
  -9   6   2        0.88        2.10      0.70 o 
  -8   6   2       82.48       80.25      1.65 o 
  -7   6   2       92.34       91.55      1.72 o 
  -6   6   2       95.52       92.42      1.77 o 
  -5   6   2      153.69      151.41      2.22 o 
  -4   6   2        0.32        0.65      0.34 o 
  -3   6   2     1240.52     1373.80     32.71 o 
  -2   6   2        2.92        1.49      0.91 o 
  -1   6   2     1481.32     1468.88     57.09 o 
   0   6   2     1181.28     1113.68     30.85 o 
   1   6   2        1.63       15.27      2.56 o 
   2   6   2      116.76      109.00      3.82 o 
   3   6   2       25.95       31.77      1.22 o 
   4   6   2     3298.78     3165.23     32.16 o 
   5   6   2      244.24      212.71      2.93 o 
   6   6   2      319.27      286.93      3.60 o 
   7   6   2        2.21        1.83      0.48 o 
   8   6   2        0.01        0.21      0.43 o 
   9   6   2       82.33       80.69      1.62 o 
  -9   7   2       62.77       66.63      2.47 o 
  -8   7   2       22.52       19.37      1.54 o 
  -7   7   2        5.65        7.28      1.18 o 
  -6   7   2      423.91      450.96      6.13 o 
  -5   7   2     1147.85     1132.05     12.80 o 
  -4   7   2     1560.35     1516.49     17.51 o 
  -3   7   2       39.75       38.59      1.34 o 
  -2   7   2      849.11      912.13     22.10 o 
  -1   7   2       25.48       29.34      3.31 o 
   0   7   2      584.79      655.91     19.03 o 
   1   7   2     2009.92     2133.99     58.00 o 
   2   7   2      124.12      117.84      4.90 o 
   3   7   2     1516.00     1404.58     15.71 o 
   4   7   2     2247.50     2232.20     22.82 o 
   5   7   2      365.79      363.51      4.23 o 
   6   7   2     1823.20     1847.94     25.96 o 
   7   7   2        0.89       -0.08      0.54 o 
   8   7   2      159.29      167.54      2.79 o 
  -8   8   2       14.08       13.75      1.68 o 
  -7   8   2       12.56       10.11      0.81 o 
  -6   8   2      170.52      159.96      2.87 o 
  -5   8   2      369.48      345.68      4.37 o 
  -4   8   2       34.19       27.03      0.97 o 
  -3   8   2      284.76      302.39      4.19 o 
  -2   8   2       85.74       96.70      1.54 o 
  -1   8   2        5.98        6.34      0.45 o 
   0   8   2      621.39      568.06      8.43 o 
   1   8   2        0.10        4.23      1.29 o 
   2   8   2      401.95      376.66      4.47 o 
   3   8   2       69.83       64.11      1.19 o 
   4   8   2      181.65      186.76      2.44 o 
   5   8   2      581.59      584.68      6.59 o 
   6   8   2      248.07      258.64      4.25 o 
   7   8   2      279.07      254.62      4.10 o 
   8   8   2       15.15       18.28      0.88 o 
  -8   9   2        0.00        0.16      0.46 o 
  -7   9   2       19.65       22.53      0.95 o 
  -6   9   2      262.58      245.08      3.99 o 
  -5   9   2      496.42      498.80     10.69 o 
  -4   9   2      566.36      562.54      6.89 o 
  -3   9   2      643.00      656.01      7.24 o 
  -2   9   2      102.65       95.22      1.59 o 
  -1   9   2     1509.37     1549.21     17.67 o 
   0   9   2      380.49      360.66      4.82 o 
   1   9   2       13.08       10.56      0.53 o 
   2   9   2      130.79      133.96      2.21 o 
   3   9   2      359.03      364.39      4.28 o 
   4   9   2     1955.89     1890.77     21.49 o 
   5   9   2       19.85       21.67      0.99 o 
   6   9   2       53.58       56.12      1.65 o 
   7   9   2      108.09      111.81      2.37 o 
   8   9   2       71.40       69.29      3.00 o 
  -7  10   2      148.09      155.70      5.87 o 
  -6  10   2       27.87       26.73      0.95 o 
  -5  10   2      375.97      363.14      6.54 o 
  -4  10   2      190.57      183.41      2.59 o 
  -3  10   2      101.91      104.77      1.63 o 
  -2  10   2      270.30      275.19      4.52 o 
  -1  10   2       10.36        7.02      0.58 o 
   0  10   2      137.49      130.17      1.85 o 
   1  10   2      385.82      359.21      4.20 o 
   2  10   2        0.49        1.15      0.48 o 
   3  10   2      597.36      598.62      9.44 o 
   4  10   2       50.40       44.85      1.56 o 
   5  10   2      893.85      894.29     12.81 o 
   6  10   2       35.00       27.83      1.10 o 
   7  10   2        5.61       11.40      0.67 o 
  -7  11   2      276.46      262.81      7.87 o 
  -6  11   2       68.73       64.93      1.40 o 
  -5  11   2      116.18      113.34      2.56 o 
  -4  11   2       95.85      101.34      2.10 o 
  -3  11   2        0.38        1.58      0.85 o 
  -2  11   2      573.52      585.15      6.57 o 
  -1  11   2        2.01        2.69      0.46 o 
   0  11   2       59.19       58.33      1.24 o 
   1  11   2        1.67        2.23      0.41 o 
   2  11   2      348.76      359.12      4.29 o 
   3  11   2      504.22      539.59      6.56 o 
   4  11   2      124.85      122.35      2.76 o 
   5  11   2       25.48       25.40      1.12 o 
   6  11   2       81.19       88.36      2.48 o 
   7  11   2       26.63       18.07      0.87 o 
  -6  12   2       43.47       49.61      1.28 o 
  -5  12   2       77.60       85.74      2.78 o 
  -4  12   2      294.40      282.91      4.53 o 
  -3  12   2      126.88      133.71      2.03 o 
  -2  12   2      604.28      621.97      7.46 o 
  -1  12   2       15.73       16.87      0.93 o 
   0  12   2        0.16        3.58      1.20 o 
   1  12   2      221.09      220.98      3.23 o 
   2  12   2       14.17       12.64      0.70 o 
   3  12   2       11.21       14.58      0.87 o 
   4  12   2        9.03        9.87      0.87 o 
   5  12   2      302.56      307.64      5.47 o 
   6  12   2      107.53      102.33      2.58 o 
  -6  13   2       61.79       46.38      1.86 o 
  -5  13   2        0.80        1.52      0.50 o 
  -4  13   2       83.83       77.63      1.91 o 
  -3  13   2        0.70        0.40      0.50 o 
  -2  13   2       93.67      107.86      1.75 o 
  -1  13   2       70.64       72.63      1.49 o 
   0  13   2       13.69       19.21      0.82 o 
   1  13   2      407.54      417.09      4.78 o 
   2  13   2       97.58       90.97      1.54 o 
   3  13   2      299.57      293.22      4.10 o 
   4  13   2      160.39      150.64      3.04 o 
   5  13   2        0.01       -0.14      0.42 o 
   6  13   2       19.14       24.00      2.72 o 
  -5  14   2       89.22       79.87      2.07 o 
  -4  14   2      182.76      161.30      3.13 o 
  -3  14   2       98.08      103.99      1.77 o 
  -2  14   2       10.36       10.74      0.58 o 
  -1  14   2       60.85       62.86      1.20 o 
   0  14   2      193.53      206.81      3.22 o 
   1  14   2       17.54       18.40      0.77 o 
   2  14   2       54.39       62.85      1.45 o 
   3  14   2       45.53       43.45      1.65 o 
   4  14   2       18.49       20.55      1.07 o 
   5  14   2        0.85        1.40      0.79 o 
  -4  15   2        9.09       11.17      1.47 o 
  -3  15   2       20.02       15.72      0.63 o 
  -2  15   2      105.99      105.57      1.73 o 
  -1  15   2       14.95       19.00      0.57 o 
   0  15   2       56.49       57.30      1.08 o 
   1  15   2      208.94      228.25      3.63 o 
   2  15   2      291.14      279.10      4.27 o 
   3  15   2      102.67      102.61      4.10 o 
   4  15   2        0.04        0.50      0.42 o 
  -2  16   2       29.80       23.79      0.62 o 
  -1  16   2        6.81        8.04      0.40 o 
   0  16   2       20.52       21.85      0.64 o 
   1  16   2       76.67       73.45      1.41 o 
   2  16   2      159.75      181.62      3.30 o 
  -9   0   3      103.97      135.18      4.98 o 
  -7   0   3      104.83       96.78      3.30 o 
  -5   0   3     3702.02     3614.03    110.03 o 
  -3   0   3        6.71       10.14      1.39 o 
  -1   0   3      111.62       81.66      2.99 o 
   1   0   3    10995.51    10574.69    327.77 o 
   3   0   3        5.42        1.86      1.44 o 
   5   0   3        8.46       15.30      0.71 o 
   7   0   3      396.07      369.26      5.77 o 
   9   0   3     1580.09     1620.90     32.41 o 
 -10   1   3      267.86      273.85      8.29 o 
  -9   1   3      115.71      125.80      3.33 o 
  -8   1   3       46.77       42.41      1.26 o 
  -7   1   3      199.83      192.62      3.58 o 
  -6   1   3       15.71       23.05      1.04 o 
  -5   1   3       34.35       30.53      1.65 o 
  -4   1   3     1053.83     1119.15     23.56 o 
  -3   1   3     1641.77     1668.99     40.61 o 
  -2   1   3     1035.08     1105.10     22.59 o 
  -1   1   3     1205.36     1221.43     24.85 o 
   0   1   3     1109.16     1100.85     26.49 o 
   1   1   3     5486.78     5173.51    117.06 o 
   2   1   3       58.49       75.86      2.93 o 
   3   1   3      127.80      125.50      4.03 o 
   4   1   3     1380.48     1411.30     29.47 o 
   5   1   3      290.35      293.51      2.98 o 
   6   1   3      219.08      193.89      2.18 o 
   7   1   3      581.78      602.81      6.34 o 
   8   1   3      367.05      377.43      4.41 o 
   9   1   3       13.68       15.21      0.70 o 
 -10   2   3        0.00       -0.22      0.38 o 
  -9   2   3       70.37       84.60      2.49 o 
  -8   2   3        0.46        0.62      0.55 o 
  -7   2   3       41.00       36.97      1.00 o 
  -6   2   3     1368.72     1360.38     14.20 o 
  -5   2   3       13.70       18.44      1.12 o 
  -4   2   3     2200.99     2233.41     45.85 o 
  -3   2   3     4656.82     4765.63    108.40 o 
  -2   2   3      168.76      176.85      4.26 o 
  -1   2   3     8159.46     8239.99    186.59 o 
   0   2   3     3063.73     2980.56     70.91 o 
   1   2   3     7266.90     7525.58    169.56 o 
   2   2   3      872.47      845.16     23.31 o 
   3   2   3      215.91      194.16      5.66 o 
   4   2   3       89.37      121.83      3.80 o 
   5   2   3      898.83      812.51      7.97 o 
   6   2   3       31.70       32.28      0.75 o 
   7   2   3     1513.83     1569.86     16.81 o 
   8   2   3       41.38       44.99      1.04 o 
   9   2   3       70.70       65.44      1.39 o 
  -9   3   3      232.42      245.55      4.48 o 
  -8   3   3       47.87       52.02      1.64 o 
  -7   3   3      118.32      108.42      1.66 o 
  -6   3   3      794.30      782.15      7.89 o 
  -5   3   3       23.98       23.78      0.93 o 
  -4   3   3       75.34       70.51      2.71 o 
  -3   3   3       83.05       92.24      4.07 o 
  -2   3   3      141.26      145.23      8.35 o 
  -1   3   3     8004.48     8171.79    262.74 o 
   0   3   3      486.11      489.64     25.10 o 
   1   3   3     1092.52     1100.60     28.16 o 
   2   3   3     2522.90     2792.66     63.75 o 
   3   3   3       40.94       48.00      2.55 o 
   4   3   3       92.19       77.54      2.91 o 
   5   3   3     1185.77     1213.42     12.43 o 
   6   3   3      551.27      564.05      5.71 o 
   7   3   3      434.64      435.33      5.45 o 
   8   3   3      338.89      359.34      4.56 o 
   9   3   3       69.57       65.18      1.18 o 
  -9   4   3       26.72       24.63      0.90 o 
  -8   4   3       11.03       11.91      0.71 o 
  -7   4   3       54.17       54.86      1.17 o 
  -6   4   3      721.36      659.76      6.74 o 
  -5   4   3       72.25       71.92      1.45 o 
  -4   4   3      470.61      480.52     12.66 o 
  -3   4   3      410.43      416.39     10.81 o 
  -2   4   3      291.24      310.20      8.02 o 
  -1   4   3    11763.52    12423.36    280.82 o 
   0   4   3       32.83       35.13      1.87 o 
   1   4   3       46.80       42.19      1.58 o 
   2   4   3     2111.88     2353.02     53.78 o 
   3   4   3      951.65      911.89     22.04 o 
   4   4   3     2015.63     2000.30     28.36 o 
   5   4   3     1197.96     1128.53     10.94 o 
   6   4   3      205.34      213.34      2.55 o 
   7   4   3      102.96      105.82      2.08 o 
   8   4   3       25.88       23.62      0.76 o 
   9   4   3       23.37       17.93      0.63 o 
  -9   5   3       40.05       40.68      1.37 o 
  -8   5   3       80.22       77.88      4.80 o 
  -7   5   3      570.26      568.19      6.91 o 
  -6   5   3      463.58      424.75      4.54 o 
  -5   5   3        0.03        3.12      0.88 o 
  -4   5   3      243.58      234.04      3.75 o 
  -3   5   3     2168.61     2368.90     55.01 o 
  -2   5   3        9.76        3.38      0.99 o 
  -1   5   3       17.74       20.58      1.43 o 
   0   5   3     2276.83     2213.62     59.56 o 
   1   5   3     1355.19     1348.76     51.55 o 
   2   5   3     2516.52     2537.51     58.47 o 
   3   5   3      948.13     1016.26     24.62 o 
   4   5   3        2.10        1.46      0.41 o 
   5   5   3      225.84      208.86      2.48 o 
   6   5   3      111.39      113.67      1.61 o 
   7   5   3        1.49        3.16      0.49 o 
   8   5   3      366.03      352.70      4.42 o 
   9   5   3        0.14        0.39      0.32 o 
  -9   6   3       13.96       13.46      1.12 o 
  -8   6   3      952.48      987.40     28.08 o 
  -7   6   3      239.53      218.79      3.64 o 
  -6   6   3        1.55        1.32      0.40 o 
  -5   6   3     1299.26     1325.73     14.78 o 
  -4   6   3      876.85      881.66     10.39 o 
  -3   6   3     2600.29     2701.39     79.12 o 
  -2   6   3     2318.83     2561.03     58.98 o 
  -1   6   3      164.72      198.23      5.58 o 
   0   6   3     1048.94     1142.62     31.59 o 
   1   6   3       78.12       91.69      5.45 o 
   2   6   3      293.86      314.48      8.53 o 
   3   6   3      139.53      122.84      2.24 o 
   4   6   3     1665.41     1711.34     17.61 o 
   5   6   3      316.25      315.39      3.73 o 
   6   6   3     2559.81     2523.66     28.74 o 
   7   6   3       51.76       44.63      1.14 o 
   8   6   3       57.49       65.09      1.72 o 
   9   6   3        0.03        0.09      0.39 o 
  -9   7   3      153.83      164.05      5.12 o 
  -8   7   3       92.36       91.13      3.54 o 
  -7   7   3      268.91      270.94      5.00 o 
  -6   7   3      141.29      122.44      2.11 o 
  -5   7   3      357.26      335.36      4.23 o 
  -4   7   3      119.21      130.66      1.79 o 
  -3   7   3     1462.73     1337.64     14.62 o 
  -2   7   3        2.74        0.85      0.83 o 
  -1   7   3     1936.09     2008.48     54.84 o 
   0   7   3       83.89       80.85      3.70 o 
   1   7   3      630.01      604.46     17.71 o 
   2   7   3     3449.98     3448.19     54.98 o 
   3   7   3      684.83      720.55      8.13 o 
   4   7   3       22.21       25.75      1.23 o 
   5   7   3      177.62      159.50      2.38 o 
   6   7   3      379.78      398.34      6.19 o 
   7   7   3      246.32      249.34      4.19 o 
   8   7   3        0.15        0.57      0.39 o 
  -8   8   3       35.95       29.66      1.18 o 
  -7   8   3       56.28       58.19      2.78 o 
  -6   8   3       73.08       68.80      1.63 o 
  -5   8   3      139.32      153.05      2.87 o 
  -4   8   3       93.85       85.09      1.27 o 
  -3   8   3      504.44      500.69      5.13 o 
  -2   8   3      235.89      222.42      2.96 o 
  -1   8   3        7.02        6.87      1.02 o 
   0   8   3       18.71       14.94      0.79 o 
   1   8   3      724.58      746.66     10.53 o 
   2   8   3      867.89      812.52      9.11 o 
   3   8   3       11.78        8.16      0.70 o 
   4   8   3      813.59      815.54      8.95 o 
   5   8   3       17.30       18.05      0.77 o 
   6   8   3      435.78      433.37      6.63 o 
   7   8   3        0.08        0.68      0.46 o 
   8   8   3       86.15       77.25      1.67 o 
  -8   9   3       44.35       45.74      1.84 o 
  -7   9   3      379.24      401.74      8.48 o 
  -6   9   3        0.32        2.21      0.55 o 
  -5   9   3      593.25      561.72      8.33 o 
  -4   9   3      184.83      162.97      2.06 o 
  -3   9   3      480.46      481.20      5.46 o 
  -2   9   3       69.49       68.56      1.29 o 
  -1   9   3      694.17      685.72      8.10 o 
   0   9   3      572.02      559.62      7.52 o 
   1   9   3       57.39       55.75      1.32 o 
   2   9   3     2387.26     2343.08     25.48 o 
   3   9   3       35.41       35.87      1.03 o 
   4   9   3     3024.52     2929.46     32.76 o 
   5   9   3       51.68       49.22      1.60 o 
   6   9   3        7.36        6.37      0.76 o 
   7   9   3       58.93       61.28      1.56 o 
   8   9   3       38.06       39.84      1.22 o 
  -7  10   3        9.76       10.82      0.84 o 
  -6  10   3      217.89      198.29      3.79 o 
  -5  10   3       90.92       95.92      2.34 o 
  -4  10   3       45.63       45.23      1.04 o 
  -3  10   3      615.37      592.23      6.62 o 
  -2  10   3       17.96       18.02      1.13 o 
  -1  10   3        4.48        1.66      0.42 o 
   0  10   3     1275.12     1329.52     14.10 o 
   1  10   3      841.07      816.06      8.84 o 
   2  10   3      648.09      661.78      7.33 o 
   3  10   3      186.78      186.22      3.14 o 
   4  10   3        4.83        7.17      1.61 o 
   5  10   3      116.14      116.77      2.24 o 
   6  10   3       65.91       64.04      1.67 o 
   7  10   3        2.45        3.48      0.52 o 
  -7  11   3        4.86        6.33      0.93 o 
  -6  11   3       90.03       79.87      1.59 o 
  -5  11   3        9.56        7.87      0.65 o 
  -4  11   3      389.08      383.93      5.94 o 
  -3  11   3      714.30      690.49      8.22 o 
  -2  11   3        9.19        7.92      1.05 o 
  -1  11   3        4.02        3.54      0.55 o 
   0  11   3        3.13        4.63      0.81 o 
   1  11   3       40.15       40.50      0.94 o 
   2  11   3       96.91      104.31      1.73 o 
   3  11   3       68.64       60.12      1.24 o 
   4  11   3       61.78       54.19      1.66 o 
   5  11   3        5.18        3.96      0.83 o 
   6  11   3      115.66      108.34      2.84 o 
   7  11   3       48.63       47.47      2.58 o 
  -6  12   3       59.11       52.13      1.61 o 
  -5  12   3       50.46       40.79      1.31 o 
  -4  12   3        6.99        5.45      0.62 o 
  -3  12   3      104.11      107.18      1.74 o 
  -2  12   3     1454.07     1532.31     19.21 o 
  -1  12   3       36.76       39.35      1.11 o 
   0  12   3       34.58       38.43      1.36 o 
   1  12   3       27.63       28.39      1.19 o 
   2  12   3       45.32       46.32      1.07 o 
   3  12   3      999.66     1013.14     12.89 o 
   4  12   3       14.67       16.83      0.96 o 
   5  12   3       63.19       60.77      1.96 o 
   6  12   3       58.85       69.09      3.91 o 
  -6  13   3      336.65      301.29      6.24 o 
  -5  13   3       18.07       15.74      1.35 o 
  -4  13   3        0.89        2.12      0.75 o 
  -3  13   3      224.09      225.90      5.21 o 
  -2  13   3      314.70      342.95      4.36 o 
  -1  13   3     1074.51     1129.17     14.26 o 
   0  13   3      139.88      145.65      2.37 o 
   1  13   3       42.40       40.75      0.99 o 
   2  13   3        4.93        5.86      1.01 o 
   3  13   3      199.78      199.44      3.32 o 
   4  13   3      110.75      113.24      2.41 o 
   5  13   3       28.80       26.50      0.92 o 
  -5  14   3        8.50        8.25      0.69 o 
  -4  14   3      272.78      261.94      5.71 o 
  -3  14   3      516.67      536.06      7.02 o 
  -2  14   3        9.71       10.54      0.55 o 
  -1  14   3       34.58       36.82      1.10 o 
   0  14   3      616.29      654.37      7.75 o 
   1  14   3       59.45       67.77      1.38 o 
   2  14   3       38.15       39.24      0.91 o 
   3  14   3        0.07        0.10      0.67 o 
   4  14   3       13.54       15.53      0.96 o 
  -4  15   3      490.21      493.86      9.89 o 
  -3  15   3      117.98      107.69      1.68 o 
  -2  15   3       11.67        9.63      0.54 o 
  -1  15   3       80.59       93.35      1.34 o 
   0  15   3       12.86       12.18      0.55 o 
   1  15   3        5.44        4.98      0.46 o 
   2  15   3        3.38        3.31      0.52 o 
   3  15   3        3.97        2.32      1.02 o 
  -2  16   3      187.37      177.19      2.45 o 
  -1  16   3       18.19       16.41      0.54 o 
   0  16   3      271.90      273.45      3.69 o 
   1  16   3        0.60        1.06      0.31 o 
   2  16   3        4.50        3.31      0.60 o 
  -8   0   4       19.75       23.08      1.33 o 
  -6   0   4      569.41      492.65      7.63 o 
  -4   0   4      324.51      357.04     11.97 o 
  -2   0   4    11897.71    10871.89    306.99 o 
   0   0   4     4835.38     4936.12    213.17 o 
   2   0   4      734.00      679.70     26.54 o 
   4   0   4     2676.61     2693.09     77.72 o 
   6   0   4      309.32      294.97      5.40 o 
   8   0   4      719.02      718.44     12.07 o 
 -10   1   4       78.39       79.90      2.89 o 
  -9   1   4      213.66      231.88      5.75 o 
  -8   1   4        0.17        0.07      0.69 o 
  -7   1   4      355.34      352.30      9.00 o 
  -6   1   4       16.43       18.11      0.63 o 
  -5   1   4        1.65        4.04      0.75 o 
  -4   1   4      104.62      118.03      3.64 o 
  -3   1   4     2835.98     2772.10     56.22 o 
  -2   1   4     5532.17     5313.37    107.62 o 
  -1   1   4     4343.80     3854.24    147.66 o 
   0   1   4     1155.89     1192.05     37.04 o 
   1   1   4      430.39      476.89     14.14 o 
   2   1   4     1775.88     1981.73     53.13 o 
   3   1   4       39.50       35.36      2.32 o 
   4   1   4      242.03      289.24      7.17 o 
   5   1   4      202.66      181.07      1.99 o 
   6   1   4       50.18       47.94      0.91 o 
   7   1   4       25.54       21.76      0.71 o 
   8   1   4        8.16        7.37      0.50 o 
   9   1   4       17.43       20.07      0.64 o 
 -10   2   4        6.61        4.82      0.51 o 
  -9   2   4        3.93        5.73      0.63 o 
  -8   2   4     1056.49     1045.30     21.95 o 
  -7   2   4      123.67      121.85      1.94 o 
  -6   2   4      195.84      191.21      2.88 o 
  -5   2   4       17.25       20.90      0.98 o 
  -4   2   4      429.67      443.37     10.19 o 
  -3   2   4     2474.94     2594.51     52.66 o 
  -2   2   4       43.21       74.66      2.22 o 
  -1   2   4     1563.73     1436.21     34.52 o 
   0   2   4       11.95        4.02      0.80 o 
   1   2   4    17609.33    18201.79    408.91 o 
   2   2   4    17144.61    17661.65    466.81 o 
   3   2   4     3566.93     3604.92     82.27 o 
   4   2   4       63.04       46.32      2.44 o 
   5   2   4      169.01      152.21      1.75 o 
   6   2   4       27.83       27.45      0.72 o 
   7   2   4       10.14       12.12      0.70 o 
   8   2   4       25.88       27.12      1.28 o 
   9   2   4      380.36      379.61      9.68 o 
  -9   3   4      864.74      922.64     15.30 o 
  -8   3   4      122.51      121.35      2.70 o 
  -7   3   4      269.03      263.46      4.84 o 
  -6   3   4        3.83       10.26      0.50 o 
  -5   3   4      146.71      137.37      3.05 o 
  -4   3   4      364.04      333.15     10.36 o 
  -3   3   4      372.84      405.97      9.18 o 
  -2   3   4      369.75      419.61     10.37 o 
  -1   3   4     3079.86     3160.92     71.77 o 
   0   3   4     4521.28     4413.62    190.91 o 
   1   3   4     1004.39     1067.35     24.61 o 
   2   3   4      731.66      831.09     34.41 o 
   3   3   4     3737.70     3890.16     88.99 o 
   4   3   4      214.96      221.93      4.58 o 
   5   3   4      127.87      124.59      1.62 o 
   6   3   4       19.15       16.96      0.66 o 
   7   3   4      534.56      539.76      6.14 o 
   8   3   4      581.16      603.27      6.71 o 
   9   3   4      228.95      226.43      3.14 o 
  -9   4   4       21.16       19.09      1.00 o 
  -8   4   4        8.36        7.28      0.74 o 
  -7   4   4      845.60      790.57      8.67 o 
  -6   4   4      711.26      674.86      7.01 o 
  -5   4   4      633.77      613.79      9.09 o 
  -4   4   4      652.89      673.57     21.08 o 
  -3   4   4       57.41       39.10      2.30 o 
  -2   4   4     2793.51     3087.75     70.15 o 
  -1   4   4     6534.31     6486.78    146.77 o 
   0   4   4     1300.07     1199.63     36.83 o 
   1   4   4       69.08       75.94      2.54 o 
   2   4   4     5101.69     5295.61    120.18 o 
   3   4   4     1819.55     1970.77     45.82 o 
   4   4   4      108.16       89.12      1.42 o 
   5   4   4      120.62      125.24      1.75 o 
   6   4   4     1315.79     1336.88     14.82 o 
   7   4   4      352.40      356.44      5.61 o 
   8   4   4        8.28        9.62      0.56 o 
   9   4   4       24.44       28.10      1.08 o 
  -9   5   4      159.31      149.26      3.47 o 
  -8   5   4       92.37       93.87      2.46 o 
  -7   5   4       15.51       13.30      1.08 o 
  -6   5   4      340.66      354.20      3.94 o 
  -5   5   4       76.90       70.57      1.19 o 
  -4   5   4      376.31      297.47      8.50 o 
  -3   5   4      727.45      822.67     20.16 o 
  -2   5   4        0.03        2.37      0.94 o 
  -1   5   4        0.22        2.48      1.00 o 
   0   5   4       60.85       64.21      2.38 o 
   1   5   4     3631.23     3847.17     87.33 o 
   2   5   4       60.61       65.39      2.81 o 
   3   5   4     1296.39     1467.35     34.80 o 
   4   5   4       90.76       74.98      1.22 o 
   5   5   4        4.93        4.10      0.42 o 
   6   5   4      444.13      439.81      6.03 o 
   7   5   4        9.74       12.29      0.62 o 
   8   5   4      115.06      116.33      3.38 o 
   9   5   4       15.53       12.88      0.58 o 
  -9   6   4        4.87        4.10      0.84 o 
  -8   6   4       95.19       97.60      3.82 o 
  -7   6   4       62.97       67.16      1.39 o 
  -6   6   4       11.75       11.47      0.98 o 
  -5   6   4      101.50       83.45      1.67 o 
  -4   6   4       10.64       13.07      0.57 o 
  -3   6   4      185.32      211.04      6.43 o 
  -2   6   4      179.82      207.01      5.99 o 
  -1   6   4      289.83      298.81     19.42 o 
   0   6   4     3267.89     3215.28     86.25 o 
   1   6   4     1774.96     1916.50     73.53 o 
   2   6   4     2139.14     2250.36     52.09 o 
   3   6   4       26.40       17.92      0.67 o 
   4   6   4       21.34       21.76      0.79 o 
   5   6   4     2173.50     2225.35     23.53 o 
   6   6   4       88.14       87.53      1.91 o 
   7   6   4       29.46       31.45      0.97 o 
   8   6   4        9.66       11.57      0.67 o 
  -9   7   4        3.60        4.56      0.75 o 
  -8   7   4      118.71      128.15      4.52 o 
  -7   7   4      246.58      219.29      4.15 o 
  -6   7   4      138.98      141.87      2.45 o 
  -5   7   4      843.26      781.76      8.98 o 
  -4   7   4        2.87        5.44      0.64 o 
  -3   7   4      206.25      205.21      2.33 o 
  -2   7   4       19.12       23.59      2.92 o 
  -1   7   4     1227.40     1331.52     36.99 o 
   0   7   4      334.27      324.24     10.32 o 
   1   7   4      427.17      424.67     18.30 o 
   2   7   4      570.36      564.66      7.96 o 
   3   7   4      250.41      228.59      2.78 o 
   4   7   4      654.42      619.38      8.40 o 
   5   7   4      310.07      309.69      4.25 o 
   6   7   4      135.67      138.39      2.62 o 
   7   7   4        0.77        1.08      0.50 o 
   8   7   4        1.58        4.64      0.84 o 
  -8   8   4        9.24       11.87      1.21 o 
  -7   8   4       51.33       51.17      1.47 o 
  -6   8   4      296.23      289.19      5.30 o 
  -5   8   4      221.72      199.16      5.05 o 
  -4   8   4      669.39      633.87      6.40 o 
  -3   8   4       42.61       36.11      0.82 o 
  -2   8   4      339.00      310.53      4.08 o 
  -1   8   4      464.09      440.93      7.18 o 
   0   8   4      244.92      231.50      3.36 o 
   1   8   4      120.74      122.61      2.09 o 
   2   8   4     1312.25     1272.01     16.12 o 
   3   8   4      884.09      850.38      9.23 o 
   4   8   4       26.62       26.17      1.17 o 
   5   8   4      110.62      116.45      2.07 o 
   6   8   4       54.70       55.42      1.50 o 
   7   8   4       75.75       78.27      1.64 o 
   8   8   4       76.96       86.40      1.78 o 
  -8   9   4      137.57      131.78      4.33 o 
  -7   9   4      338.79      354.98      6.15 o 
  -6   9   4        0.94        0.71      0.64 o 
  -5   9   4       51.08       48.65      1.36 o 
  -4   9   4        1.89        3.15      0.40 o 
  -3   9   4      727.66      740.53      7.81 o 
  -2   9   4       33.40       34.62      0.92 o 
  -1   9   4      571.37      563.15      6.76 o 
   0   9   4      101.93      104.76      1.68 o 
   1   9   4        0.24        0.93      0.36 o 
   2   9   4       40.27       41.27      0.94 o 
   3   9   4      910.37      961.18     12.30 o 
   4   9   4      111.38      115.12      1.92 o 
   5   9   4      518.93      499.51      7.51 o 
   6   9   4      182.87      183.43      3.62 o 
   7   9   4      103.57      124.13      2.52 o 
  -7  10   4        0.01        2.01      0.48 o 
  -6  10   4        0.25        1.97      0.61 o 
  -5  10   4       34.77       32.05      1.10 o 
  -4  10   4       46.49       37.94      0.93 o 
  -3  10   4        0.69        2.45      0.43 o 
  -2  10   4       41.87       45.32      1.26 o 
  -1  10   4      392.31      411.75      5.67 o 
   0  10   4     1460.29     1473.97     16.84 o 
   1  10   4       47.80       42.68      0.93 o 
   2  10   4       18.87       22.73      0.77 o 
   3  10   4       32.61       30.32      0.98 o 
   4  10   4      295.52      297.76      4.77 o 
   5  10   4        8.16       11.24      1.13 o 
   6  10   4      397.19      385.19      9.36 o 
   7  10   4        1.33        1.16      0.51 o 
  -7  11   4       22.75       20.48      0.79 o 
  -6  11   4        7.56        5.97      0.76 o 
  -5  11   4      411.39      415.65      8.86 o 
  -4  11   4       15.10        9.66      0.87 o 
  -3  11   4       20.87       20.66      0.81 o 
  -2  11   4       37.01       42.70      1.25 o 
  -1  11   4       49.79       50.65      2.10 o 
   0  11   4       17.63       19.84      0.96 o 
   1  11   4     1230.14     1236.06     12.30 o 
   2  11   4       23.59       28.24      0.88 o 
   3  11   4      167.01      156.89      2.87 o 
   4  11   4       24.24       20.73      0.92 o 
   5  11   4       13.06        8.86      0.97 o 
   6  11   4        2.29        0.63      0.58 o 
   7  11   4       13.64        9.59      1.02 o 
  -6  12   4        0.09        0.29      0.51 o 
  -5  12   4       95.43       74.46      2.22 o 
  -4  12   4        2.09        3.54      0.50 o 
  -3  12   4       50.01       48.11      1.13 o 
  -2  12   4       69.32       63.18      1.28 o 
  -1  12   4        7.90        8.31      0.63 o 
   0  12   4       11.93       14.02      0.76 o 
   1  12   4       38.79       36.50      0.96 o 
   2  12   4      293.87      275.73      3.62 o 
   3  12   4        0.54        0.91      0.54 o 
   4  12   4      142.82      144.74      3.77 o 
   5  12   4      110.16       99.27      2.67 o 
   6  12   4       91.96       96.84      5.03 o 
  -6  13   4       26.62       26.72      1.01 o 
  -5  13   4      460.96      486.67      9.99 o 
  -4  13   4      342.21      334.21      6.02 o 
  -3  13   4       54.37       54.16      1.15 o 
  -2  13   4       35.80       33.51      0.90 o 
  -1  13   4        3.55        3.11      0.51 o 
   0  13   4      223.73      229.47      3.81 o 
   1  13   4        0.07        0.39      0.47 o 
   2  13   4       75.06       68.54      1.42 o 
   3  13   4       41.43       38.96      1.85 o 
   4  13   4        0.85        0.92      0.49 o 
   5  13   4        4.14        6.08      1.54 o 
  -5  14   4        5.22        4.64      0.60 o 
  -4  14   4        0.83        1.05      0.47 o 
  -3  14   4        0.86        0.67      0.40 o 
  -2  14   4        0.81        1.92      0.40 o 
  -1  14   4        1.08        2.23      0.41 o 
   0  14   4       58.21       62.67      1.63 o 
   1  14   4        8.71       11.17      0.65 o 
   2  14   4       26.39       29.68      0.86 o 
   3  14   4       36.12       35.05      1.14 o 
   4  14   4        0.04       -0.54      0.54 o 
  -4  15   4        7.59       10.70      0.72 o 
  -3  15   4       51.05       56.24      1.41 o 
  -2  15   4       29.43       30.06      0.65 o 
  -1  15   4        5.43        7.14      0.42 o 
   0  15   4        7.81        9.63      0.51 o 
   1  15   4       40.03       39.18      0.92 o 
   2  15   4      285.77      275.21      7.89 o 
   3  15   4       30.72       32.49      1.20 o 
  -2  16   4        6.51        5.60      0.41 o 
  -1  16   4       33.94       30.12      0.64 o 
   0  16   4        6.31        6.08      0.41 o 
   1  16   4       66.44       62.11      2.09 o 
  -9   0   5      166.79      177.64      6.10 o 
  -7   0   5      107.34       99.32      2.57 o 
  -5   0   5      894.86      810.11     24.51 o 
  -3   0   5      135.14      107.83      4.41 o 
  -1   0   5     1463.51     1396.89     61.47 o 
   1   0   5      128.27      116.09      6.52 o 
   3   0   5     4939.32     4829.07    181.79 o 
   5   0   5       20.07       28.95      1.60 o 
   7   0   5     1081.96     1068.47     15.35 o 
   9   0   5        6.97        6.89      0.72 o 
 -10   1   5        0.18        0.80      0.41 o 
  -9   1   5       76.90       83.95      4.84 o 
  -8   1   5       28.95       30.46      1.29 o 
  -7   1   5       19.38       17.22      0.97 o 
  -6   1   5       17.06       19.21      0.64 o 
  -5   1   5      203.68      189.07      3.13 o 
  -4   1   5     1061.71     1087.68     23.05 o 
  -3   1   5     2711.14     2884.68     58.48 o 
  -2   1   5     1978.30     2072.74     41.95 o 
  -1   1   5        2.02        0.36      0.72 o 
   0   1   5     1302.79     1278.29     39.87 o 
   1   1   5     9809.26    10063.35    259.69 o 
   2   1   5     1515.34     1715.44     46.13 o 
   3   1   5     1714.47     1809.90     77.44 o 
   4   1   5      678.72      699.63     12.36 o 
   5   1   5      213.31      225.53      2.40 o 
   6   1   5       40.83       43.44      1.97 o 
   7   1   5       17.33       15.38      0.69 o 
   8   1   5        0.13        0.94      0.43 o 
   9   1   5      412.53      411.26      7.04 o 
 -10   2   5       13.62       10.99      0.93 o 
  -9   2   5        0.03       -0.34      0.63 o 
  -8   2   5      142.74      147.28      3.16 o 
  -7   2   5       66.78       64.31      1.64 o 
  -6   2   5       32.79       32.60      1.04 o 
  -5   2   5      629.51      576.16      7.16 o 
  -4   2   5       84.82       87.45      3.05 o 
  -3   2   5        7.21       14.63      1.37 o 
  -2   2   5     1618.47     1728.80     35.15 o 
  -1   2   5     2100.51     2156.93     51.50 o 
   0   2   5        0.01        0.81      0.71 o 
   1   2   5     4306.23     4522.50    128.48 o 
   2   2   5      252.36      258.81      7.82 o 
   3   2   5      580.46      580.65     16.77 o 
   4   2   5      731.54      729.52      7.31 o 
   5   2   5      390.36      432.16      4.23 o 
   6   2   5      200.70      187.95      3.68 o 
   7   2   5       67.08       74.76      1.32 o 
   8   2   5       83.14       77.24      1.44 o 
   9   2   5        9.60        8.01      0.43 o 
  -9   3   5       86.59       83.45      1.88 o 
  -8   3   5       27.97       30.42      1.28 o 
  -7   3   5      199.39      203.15      3.47 o 
  -6   3   5       76.54       77.85      1.87 o 
  -5   3   5      544.13      521.33      6.15 o 
  -4   3   5       89.92       75.65      2.81 o 
  -3   3   5      403.26      418.36      9.47 o 
  -2   3   5     2258.95     2207.44    121.21 o 
  -1   3   5     3356.03     2945.04     84.03 o 
   0   3   5      836.10      903.94     28.45 o 
   1   3   5       25.09       30.04      1.84 o 
   2   3   5     1503.91     1476.03     40.12 o 
   3   3   5      101.19      101.73      3.66 o 
   4   3   5      587.74      560.90      5.61 o 
   5   3   5     3123.13     3135.32     29.41 o 
   6   3   5       23.65       19.43      0.70 o 
   7   3   5      549.24      539.04      6.12 o 
   8   3   5       76.12       79.06      1.38 o 
   9   3   5        0.00        0.22      0.25 o 
  -9   4   5       65.62       67.31      1.58 o 
  -8   4   5        5.04        5.34      0.69 o 
  -7   4   5        0.10        0.64      0.50 o 
  -6   4   5       55.77       54.03      1.17 o 
  -5   4   5       25.29       23.22      0.67 o 
  -4   4   5      451.45      400.15     14.63 o 
  -3   4   5      935.61     1047.86     25.11 o 
  -2   4   5     1726.48     1895.01     43.77 o 
  -1   4   5       51.88       76.72      2.58 o 
   0   4   5     2044.06     1805.95    226.54 o 
   1   4   5      694.97      791.45     18.60 o 
   2   4   5      747.23      803.02     22.62 o 
   3   4   5     1279.18     1373.28     32.36 o 
   4   4   5       64.75       68.89      1.23 o 
   5   4   5      255.86      243.75      2.75 o 
   6   4   5       18.10       17.15      0.85 o 
   7   4   5      591.96      578.86      6.52 o 
   8   4   5       14.69       12.58      0.53 o 
   9   4   5        1.70        1.60      0.31 o 
  -9   5   5      119.28      128.29      3.06 o 
  -8   5   5       65.33       70.42      1.78 o 
  -7   5   5      344.92      313.88      4.98 o 
  -6   5   5       42.35       42.93      0.97 o 
  -5   5   5       10.16        8.30      0.44 o 
  -4   5   5      117.14      102.97      2.74 o 
  -3   5   5       34.48       44.28      2.43 o 
  -2   5   5      766.97      811.91     19.47 o 
  -1   5   5      291.56      283.74     10.36 o 
   0   5   5      613.92      611.20     14.78 o 
   1   5   5     3300.45     3410.78     77.63 o 
   2   5   5     1379.74     1438.19     33.74 o 
   3   5   5     1990.85     1941.35     37.54 o 
   4   5   5      154.56      140.76      1.80 o 
   5   5   5      106.21       94.26      1.58 o 
   6   5   5      110.37      123.71      1.82 o 
   7   5   5      170.62      158.39      3.00 o 
   8   5   5       27.32       38.25      1.05 o 
  -8   6   5       31.78       22.58      1.68 o 
  -7   6   5      624.29      625.59     10.61 o 
  -6   6   5      225.41      223.25      3.83 o 
  -5   6   5      256.42      243.28      3.18 o 
  -4   6   5       22.43       21.33      1.00 o 
  -3   6   5        0.36        1.57      0.60 o 
  -2   6   5        1.49        1.50      0.83 o 
  -1   6   5      142.91      151.75      4.64 o 
   0   6   5     1126.77     1135.38     26.73 o 
   1   6   5      297.72      286.27      9.05 o 
   2   6   5     3323.09     3437.73     79.05 o 
   3   6   5       38.41       26.07      0.91 o 
   4   6   5      807.59      823.92     10.37 o 
   5   6   5       27.53       30.23      0.85 o 
   6   6   5       93.58       94.54      1.83 o 
   7   6   5      257.47      220.79      3.27 o 
   8   6   5        0.86        0.26      0.39 o 
  -9   7   5        1.04       -0.14      0.51 o 
  -8   7   5      150.10      132.43      4.61 o 
  -7   7   5      711.38      682.96     14.04 o 
  -6   7   5      361.25      355.06      6.34 o 
  -5   7   5      248.16      212.06      4.67 o 
  -4   7   5       11.36       12.72      0.71 o 
  -3   7   5       15.55       12.72      0.54 o 
  -2   7   5     1128.44     1121.24     17.04 o 
  -1   7   5      432.95      445.92     11.47 o 
   0   7   5        1.60        3.07      1.14 o 
   1   7   5      200.95      195.70      6.57 o 
   2   7   5      334.41      335.39      4.21 o 
   3   7   5     1641.66     1583.23     17.52 o 
   4   7   5        1.23        4.94      1.04 o 
   5   7   5      438.69      418.95      5.42 o 
   6   7   5       23.94       22.34      0.89 o 
   7   7   5        2.07        2.66      0.51 o 
   8   7   5      176.97      169.27      2.72 o 
  -8   8   5       45.09       45.77      2.14 o 
  -7   8   5       36.29       30.74      1.14 o 
  -6   8   5        0.06        0.18      0.55 o 
  -5   8   5        0.02        0.65      0.41 o 
  -4   8   5       26.69       25.58      0.71 o 
  -3   8   5      128.24      111.20      1.48 o 
  -2   8   5       31.19       29.18      0.82 o 
  -1   8   5      243.25      209.95      2.81 o 
   0   8   5      714.55      698.68      9.06 o 
   1   8   5       65.86       70.58      1.38 o 
   2   8   5      150.12      160.87      2.14 o 
   3   8   5      129.22      136.69      1.95 o 
   4   8   5      211.62      212.70      3.02 o 
   5   8   5      703.80      685.59      9.02 o 
   6   8   5       63.89       64.45      1.37 o 
   7   8   5      164.50      151.15      2.61 o 
   8   8   5        8.18        7.64      0.64 o 
  -8   9   5      306.74      322.51      9.50 o 
  -7   9   5        1.00        1.68      0.53 o 
  -6   9   5      379.58      365.18      6.45 o 
  -5   9   5      412.96      420.97     10.10 o 
  -4   9   5       17.56       15.71      0.63 o 
  -3   9   5      221.65      212.48      2.73 o 
  -2   9   5      342.97      327.84      4.20 o 
  -1   9   5      221.76      219.07      3.49 o 
   0   9   5      180.01      192.96      2.93 o 
   1   9   5      338.89      316.76      4.06 o 
   2   9   5      518.97      508.40      5.77 o 
   3   9   5      384.13      376.96      5.82 o 
   4   9   5      203.27      211.53      3.20 o 
   5   9   5       83.73       85.40      1.85 o 
   6   9   5      467.86      443.89      7.69 o 
   7   9   5        6.25       10.91      0.73 o 
  -7  10   5       71.82       90.95      4.06 o 
  -6  10   5     1591.66     1687.73     27.01 o 
  -5  10   5      387.36      385.10      6.78 o 
  -4  10   5        0.81        2.08      0.41 o 
  -3  10   5      401.35      393.62      4.63 o 
  -2  10   5       75.30       73.75      1.42 o 
  -1  10   5       61.89       62.84      1.49 o 
   0  10   5        2.86        3.11      0.50 o 
   1  10   5      116.02      108.48      1.70 o 
   2  10   5      183.02      186.66      2.90 o 
   3  10   5       68.59       56.17      1.55 o 
   4  10   5       32.47       26.49      1.04 o 
   5  10   5      227.42      208.93      4.38 o 
   6  10   5      274.99      295.21      7.11 o 
   7  10   5       43.95       49.27      2.00 o 
  -7  11   5      194.53      225.47      6.71 o 
  -6  11   5        6.15       10.71      0.94 o 
  -5  11   5       25.61       26.16      1.08 o 
  -4  11   5       70.36       57.80      1.27 o 
  -3  11   5       95.59       92.81      1.60 o 
  -2  11   5      270.24      264.54      3.73 o 
  -1  11   5       10.85       11.74      1.37 o 
   0  11   5        0.35        0.44      0.45 o 
   1  11   5       76.38       82.70      1.61 o 
   2  11   5      626.21      612.32      7.36 o 
   3  11   5       55.98       68.11      1.64 o 
   4  11   5        4.11        2.11      0.59 o 
   5  11   5        7.12        6.37      0.84 o 
   6  11   5        0.03        1.26      1.49 o 
  -6  12   5        0.23       -0.61      0.70 o 
  -5  12   5        1.19        2.98      1.02 o 
  -4  12   5      407.00      418.09      7.27 o 
  -3  12   5        1.89        1.47      0.46 o 
  -2  12   5       31.41       28.18      0.87 o 
  -1  12   5      155.63      178.78      2.81 o 
   0  12   5      117.60      109.38      1.95 o 
   1  12   5        0.37        1.39      0.49 o 
   2  12   5       94.04      100.36      2.37 o 
   3  12   5       44.19       49.58      1.33 o 
   4  12   5       21.65       29.88      1.12 o 
   5  12   5        1.02        0.96      0.58 o 
   6  12   5       20.98       18.03      0.84 o 
  -6  13   5       22.74       27.69      1.02 o 
  -5  13   5        2.91        1.27      0.60 o 
  -4  13   5      206.40      207.54      4.84 o 
  -3  13   5      178.80      180.62      3.70 o 
  -2  13   5       53.76       56.41      1.16 o 
  -1  13   5        0.04        2.65      1.28 o 
   0  13   5      275.71      284.55      3.70 o 
   1  13   5       39.47       40.26      1.08 o 
   2  13   5      418.78      424.18      7.03 o 
   3  13   5      158.49      154.33      2.67 o 
   4  13   5        8.08       10.40      0.93 o 
   5  13   5       21.63       25.24      1.28 o 
  -5  14   5        1.08        1.42      0.47 o 
  -4  14   5        0.00       -0.20      1.16 o 
  -3  14   5       37.51       44.50      1.01 o 
  -2  14   5       28.75       26.34      0.74 o 
  -1  14   5       85.88       95.09      1.43 o 
   0  14   5        0.32        0.46      0.42 o 
   1  14   5       64.62       70.14      1.85 o 
   2  14   5       56.95       58.93      1.55 o 
   3  14   5        3.90        5.64      0.75 o 
   4  14   5       20.64       21.41      0.96 o 
  -4  15   5        0.78        1.73      0.47 o 
  -3  15   5       59.43       57.29      1.04 o 
  -2  15   5       19.98       18.93      0.52 o 
  -1  15   5      152.59      156.39      2.15 o 
   0  15   5      106.70      101.27      1.54 o 
   1  15   5      147.18      152.01      2.27 o 
   2  15   5        8.38        8.81      0.60 o 
   3  15   5       61.13       61.04      1.70 o 
  -1  16   5      109.38      105.74      1.58 o 
   0  16   5      262.62      270.47      4.01 o 
   1  16   5      233.35      239.15      6.87 o 
  -8   0   6       89.72       91.55      4.05 o 
  -6   0   6        6.87        4.95      0.58 o 
  -4   0   6      820.49      868.81     26.49 o 
  -2   0   6     2173.12     2564.64    112.13 o 
   0   0   6     1046.22     1130.35     50.15 o 
   2   0   6      319.89      297.22     12.29 o 
   4   0   6     3639.72     3598.67     47.02 o 
   6   0   6      291.80      299.74      8.41 o 
   8   0   6      156.61      160.51      3.26 o 
  -9   1   6       46.78       43.12      1.60 o 
  -8   1   6       60.43       57.79      1.71 o 
  -7   1   6     1251.77     1188.74     23.21 o 
  -6   1   6       26.85       27.61      0.75 o 
  -5   1   6     2898.88     2762.08     50.25 o 
  -4   1   6     1651.69     1660.85     34.43 o 
  -3   1   6     2455.57     2596.03     52.67 o 
  -2   1   6       38.64       49.17      3.57 o 
  -1   1   6     3363.32     3102.20     95.34 o 
   0   1   6      600.16      651.02     20.89 o 
   1   1   6      463.03      423.91     14.19 o 
   2   1   6       39.62       42.03      2.14 o 
   3   1   6        8.99        9.01      1.28 o 
   4   1   6       33.90       32.26      1.06 o 
   5   1   6       73.73       77.20      1.11 o 
   6   1   6      101.68      103.13      1.79 o 
   7   1   6      125.53      122.12      2.12 o 
   8   1   6       36.65       42.27      1.02 o 
   9   1   6      195.92      190.65      3.03 o 
  -9   2   6        9.70       10.15      0.91 o 
  -8   2   6       35.00       34.21      1.33 o 
  -7   2   6      245.52      242.55      3.70 o 
  -6   2   6        0.40        1.69      0.39 o 
  -5   2   6       27.81       20.30      0.67 o 
  -4   2   6      600.58      627.18     13.94 o 
  -3   2   6     1292.57     1310.35     27.20 o 
  -2   2   6     3031.57     3326.45     79.37 o 
  -1   2   6      645.33      658.55     19.34 o 
   0   2   6     4188.25     4253.95    130.66 o 
   1   2   6     1338.36     1531.73     44.20 o 
   2   2   6      537.39      544.20     21.65 o 
   3   2   6      607.78      626.86     17.93 o 
   4   2   6      631.45      609.08      6.15 o 
   5   2   6       71.99       73.00      1.30 o 
   6   2   6      253.65      218.70      3.37 o 
   7   2   6      439.64      476.64      5.48 o 
   8   2   6      155.59      162.09      2.28 o 
   9   2   6       12.36       16.99      0.46 o 
  -9   3   6       42.01       36.19      1.12 o 
  -8   3   6      187.56      175.84      3.56 o 
  -7   3   6       64.16       74.08      1.74 o 
  -6   3   6      818.03      778.02     10.19 o 
  -5   3   6     1498.98     1479.15     18.66 o 
  -4   3   6      474.22      556.89     12.57 o 
  -3   3   6    13013.10    13977.91    279.16 o 
  -2   3   6      643.64      658.87     16.60 o 
  -1   3   6     1935.33     2037.33     51.95 o 
   0   3   6       64.93       85.08      3.09 o 
   1   3   6     1137.96     1222.04     35.49 o 
   2   3   6      905.02      979.71     27.00 o 
   3   3   6     2073.39     2204.35     59.66 o 
   4   3   6      166.31      154.27      1.89 o 
   5   3   6       31.22       29.98      0.75 o 
   6   3   6      120.43      118.30      2.69 o 
   7   3   6       52.76       45.66      0.98 o 
   8   3   6        1.67        3.18      0.38 o 
   9   3   6       60.94       55.79      1.24 o 
  -9   4   6      222.54      224.19      4.29 o 
  -8   4   6        0.02        0.03      0.51 o 
  -7   4   6      428.58      407.13      6.28 o 
  -6   4   6      535.71      491.03      6.70 o 
  -5   4   6      428.86      418.36      5.06 o 
  -4   4   6      963.41      960.33     25.85 o 
  -3   4   6      354.86      456.77     11.80 o 
  -2   4   6     3409.48     3764.23     85.99 o 
  -1   4   6     1486.82     1572.44     45.54 o 
   0   4   6      730.51      795.12     23.73 o 
   1   4   6     4514.49     4637.44    132.02 o 
   2   4   6      245.87      221.91      7.28 o 
   3   4   6     1657.98     1768.32     34.37 o 
   4   4   6      110.96      109.43      1.48 o 
   5   4   6       60.80       52.78      1.10 o 
   6   4   6      301.68      312.20      3.79 o 
   7   4   6       80.49       73.86      1.26 o 
   8   4   6      139.36      139.36      2.29 o 
  -9   5   6       27.69       29.17      1.12 o 
  -8   5   6        6.59        8.43      0.89 o 
  -7   5   6        0.67        1.21      0.51 o 
  -6   5   6      104.00      101.54      1.62 o 
  -5   5   6      912.34      940.50      9.88 o 
  -4   5   6       15.39       14.81      0.82 o 
  -3   5   6        1.10        6.52      1.20 o 
  -2   5   6      201.15      206.30      5.88 o 
  -1   5   6       81.51       85.53      3.97 o 
   0   5   6     1102.06     1119.62     33.01 o 
   1   5   6     1700.94     1887.63     83.12 o 
   2   5   6      944.00      981.98     23.48 o 
   3   5   6      265.70      262.95      3.34 o 
   4   5   6       12.44       10.78      0.52 o 
   5   5   6        4.43        4.15      0.45 o 
   6   5   6       67.74       77.58      1.33 o 
   7   5   6       77.16       71.82      1.46 o 
   8   5   6       21.21       21.35      0.68 o 
  -9   6   6       32.11       30.03      1.54 o 
  -8   6   6        0.67       -0.65      0.79 o 
  -7   6   6      189.67      176.25      3.52 o 
  -6   6   6       89.47       92.73      1.97 o 
  -5   6   6      404.84      409.51      4.95 o 
  -4   6   6       56.41       69.83      1.15 o 
  -3   6   6        0.66        1.03      0.29 o 
  -2   6   6      316.64      330.15     13.83 o 
  -1   6   6       42.28       45.45      2.18 o 
   0   6   6       47.01       51.66      2.28 o 
   1   6   6     3181.69     3248.28     93.02 o 
   2   6   6        0.55        5.81      1.18 o 
   3   6   6      891.00      928.13     10.52 o 
   4   6   6      465.69      497.76      7.03 o 
   5   6   6       38.59       39.45      0.98 o 
   6   6   6      770.53      779.90      9.29 o 
   7   6   6       44.63       37.60      1.23 o 
   8   6   6        5.06        4.69      0.44 o 
  -8   7   6        7.15       10.22      0.89 o 
  -7   7   6      399.42      376.02      9.01 o 
  -6   7   6       24.94       22.24      1.36 o 
  -5   7   6        4.08        4.44      0.63 o 
  -4   7   6     1278.90     1331.99     13.73 o 
  -3   7   6      104.03       89.05      1.34 o 
  -2   7   6     3657.67     3550.01     40.07 o 
  -1   7   6      519.66      491.01      6.26 o 
   0   7   6      218.10      220.14      3.20 o 
   1   7   6      243.65      249.16      4.56 o 
   2   7   6      382.70      382.34      4.53 o 
   3   7   6       66.99       59.22      1.09 o 
   4   7   6      146.10      144.77      2.94 o 
   5   7   6      151.27      155.04      2.56 o 
   6   7   6       83.53       75.23      1.64 o 
   7   7   6        3.86        2.61      0.44 o 
   8   7   6       12.62       12.15      0.63 o 
  -8   8   6      143.57      177.69      5.73 o 
  -7   8   6       15.07       18.31      1.28 o 
  -6   8   6       68.61       57.65      1.67 o 
  -5   8   6      408.17      355.92      9.09 o 
  -4   8   6       40.62       37.92      1.38 o 
  -3   8   6      368.06      363.34      4.10 o 
  -2   8   6      790.72      821.91      9.35 o 
  -1   8   6       59.47       55.97      1.23 o 
   0   8   6      886.65      783.29      9.35 o 
   1   8   6      194.31      195.53      2.71 o 
   2   8   6     1678.48     1752.06     19.89 o 
   3   8   6       37.98       36.61      0.92 o 
   4   8   6      263.91      257.53      3.64 o 
   5   8   6        6.38       10.90      0.85 o 
   6   8   6       48.89       46.77      1.14 o 
   7   8   6       38.26       43.15      1.26 o 
  -8   9   6       16.67       21.09      1.26 o 
  -7   9   6        6.47        4.62      0.58 o 
  -6   9   6       42.13       37.50      1.29 o 
  -5   9   6      132.59      116.62      2.27 o 
  -4   9   6      112.04       95.02      1.56 o 
  -3   9   6        6.54        4.21      0.43 o 
  -2   9   6        1.20        4.21      0.49 o 
  -1   9   6       19.14       14.82      1.19 o 
   0   9   6      345.54      316.76      4.22 o 
   1   9   6      436.38      430.14      5.60 o 
   2   9   6      128.25      122.66      1.85 o 
   3   9   6      166.91      163.17      2.92 o 
   4   9   6      103.99      107.17      2.85 o 
   5   9   6       95.81       89.39      2.14 o 
   6   9   6       36.75       54.06      1.53 o 
   7   9   6       75.20       80.86      3.07 o 
  -7  10   6       41.25       40.61      1.32 o 
  -6  10   6       27.51       28.27      1.09 o 
  -5  10   6        2.81        3.26      0.60 o 
  -4  10   6      285.34      309.22      3.96 o 
  -3  10   6      402.70      375.23      4.59 o 
  -2  10   6        3.34        1.55      0.51 o 
  -1  10   6      519.78      503.86      6.43 o 
   0  10   6      315.87      320.37      4.31 o 
   1  10   6      222.57      218.55      3.17 o 
   2  10   6        0.81        1.32      0.43 o 
   3  10   6      149.07      143.83      2.72 o 
   4  10   6       75.25       71.60      1.95 o 
   5  10   6      109.15      104.37      2.61 o 
   6  10   6       16.75       15.79      1.03 o 
   7  10   6        0.48        1.95      0.49 o 
  -7  11   6       35.62       22.74      0.94 o 
  -6  11   6      167.38      164.61      5.54 o 
  -5  11   6      186.91      193.58      6.40 o 
  -4  11   6      187.13      169.32      2.63 o 
  -3  11   6      578.22      592.85      7.83 o 
  -2  11   6       44.60       44.08      1.06 o 
  -1  11   6       34.80       35.12      1.13 o 
   0  11   6        3.33        2.38      0.50 o 
   1  11   6        7.30        9.85      0.68 o 
   2  11   6       27.09       25.78      0.83 o 
   3  11   6       29.85       36.64      1.17 o 
   4  11   6       28.32       22.72      0.93 o 
   5  11   6      558.82      569.89     10.24 o 
   6  11   6        0.14        0.85      0.49 o 
  -6  12   6       11.87       13.57      0.87 o 
  -5  12   6       32.24       29.75      1.96 o 
  -4  12   6      134.11      133.45      2.15 o 
  -3  12   6        0.62        1.10      0.45 o 
  -2  12   6      193.56      201.80      3.18 o 
  -1  12   6      177.13      172.57      2.72 o 
   0  12   6       83.18       87.38      1.71 o 
   1  12   6        0.53        0.61      0.47 o 
   2  12   6       82.95       84.81      1.82 o 
   3  12   6       32.61       29.71      1.04 o 
   4  12   6        1.42        1.14      0.55 o 
   5  12   6        1.38        0.94      0.65 o 
   6  12   6      102.01      100.53      3.45 o 
  -6  13   6      124.01      129.48      5.33 o 
  -5  13   6        3.19        3.08      0.64 o 
  -4  13   6       59.94       65.79      1.69 o 
  -3  13   6       10.48       11.68      0.70 o 
  -2  13   6       18.37       17.49      0.69 o 
  -1  13   6      204.53      221.43      3.30 o 
   0  13   6       30.79       38.68      1.06 o 
   1  13   6       38.43       39.07      1.07 o 
   2  13   6        6.30        4.91      0.60 o 
   3  13   6      292.17      301.60      5.42 o 
   4  13   6      191.36      170.79      3.18 o 
   5  13   6        4.03        3.45      0.88 o 
  -5  14   6        0.01        0.55      0.44 o 
  -4  14   6       21.09       22.49      0.85 o 
  -3  14   6       75.31       70.08      1.27 o 
  -2  14   6      249.74      250.12      3.22 o 
  -1  14   6        8.20        8.40      0.47 o 
   0  14   6      114.22      108.20      1.85 o 
   1  14   6       55.51       52.80      1.33 o 
   2  14   6       69.50       70.74      1.49 o 
   3  14   6        1.01        1.14      0.72 o 
   4  14   6       17.74       16.95      1.35 o 
  -3  15   6      121.20      118.12      1.97 o 
  -2  15   6       32.20       30.10      0.66 o 
  -1  15   6        0.50        1.15      0.36 o 
   0  15   6       16.79       17.31      0.57 o 
   1  15   6      478.46      484.50      6.28 o 
   2  15   6       14.02       19.15      1.40 o 
   0  16   6       85.17       72.53      1.47 o 
  -9   0   7      311.30      341.60     10.66 o 
  -7   0   7     1418.36     1329.38     26.63 o 
  -5   0   7     1600.47     1505.17     43.29 o 
  -3   0   7     6513.71     6379.61    342.20 o 
  -1   0   7     2654.66     2657.35    116.04 o 
   1   0   7     8119.37     9783.73    422.43 o 
   3   0   7       16.71       31.99      2.89 o 
   5   0   7       22.80       21.92      0.88 o 
   7   0   7      113.07      112.80      2.25 o 
   9   0   7        1.01        0.03      0.47 o 
  -9   1   7       11.15       15.23      1.05 o 
  -8   1   7       18.10       13.00      0.91 o 
  -7   1   7       85.40       83.83      1.56 o 
  -6   1   7       13.29       12.18      0.60 o 
  -5   1   7      172.93      148.80      2.91 o 
  -4   1   7       31.72       27.29      1.68 o 
  -3   1   7      257.72      266.21      6.34 o 
  -2   1   7     3112.84     3158.76     97.44 o 
  -1   1   7      974.76     1014.73     32.18 o 
   0   1   7      192.62      208.75     10.24 o 
   1   1   7      124.29      187.96      7.24 o 
   2   1   7      800.95      857.91     33.20 o 
   3   1   7       21.75       27.83      4.38 o 
   4   1   7      182.87      176.60      1.99 o 
   5   1   7      738.49      722.51      6.78 o 
   6   1   7       95.95       94.84      1.48 o 
   7   1   7     1066.44     1082.55     10.97 o 
   8   1   7       71.68       72.73      1.37 o 
   9   1   7       26.71       25.48      0.76 o 
  -9   2   7      259.39      274.62      7.89 o 
  -8   2   7      118.39      117.17      2.63 o 
  -7   2   7        0.02        0.83      0.45 o 
  -6   2   7      601.84      555.42      6.45 o 
  -5   2   7      430.91      423.74      5.00 o 
  -4   2   7      211.45      240.77      6.19 o 
  -3   2   7      708.35      721.94     15.48 o 
  -2   2   7       21.18       28.06      1.94 o 
  -1   2   7      597.61      662.80     21.52 o 
   0   2   7     1010.22     1125.27     35.53 o 
   1   2   7     1356.38     1541.01     68.40 o 
   2   2   7       32.28       25.19      2.42 o 
   3   2   7      934.05      872.17     24.30 o 
   4   2   7        0.15        1.27      0.29 o 
   5   2   7       31.04       37.74      0.84 o 
   6   2   7      416.71      390.90      4.29 o 
   7   2   7       97.05       98.29      1.54 o 
   8   2   7        8.13        9.76      0.58 o 
   9   2   7        7.18        8.07      0.42 o 
  -9   3   7      129.28      129.37      2.59 o 
  -8   3   7      373.48      392.42      7.01 o 
  -7   3   7       10.89        9.14      0.72 o 
  -6   3   7        0.67        1.68      0.45 o 
  -5   3   7      324.95      315.99      3.97 o 
  -4   3   7      175.91      161.36      5.00 o 
  -3   3   7      384.34      430.98      9.77 o 
  -2   3   7     4185.68     4345.37    103.41 o 
  -1   3   7     1047.37     1148.50     28.07 o 
   0   3   7      677.89      703.22     17.59 o 
   1   3   7       74.35       88.26      3.71 o 
   2   3   7      121.77      183.05      8.57 o 
   3   3   7     2632.43     2774.76     45.34 o 
   4   3   7      314.20      305.84      3.34 o 
   5   3   7      288.35      296.45      3.75 o 
   6   3   7       43.63       34.36      1.04 o 
   7   3   7      146.37      126.91      1.82 o 
   8   3   7      203.06      192.07      2.37 o 
  -9   4   7        0.18        1.03      0.40 o 
  -8   4   7       45.85       44.69      1.40 o 
  -7   4   7      232.09      223.64      3.76 o 
  -6   4   7      149.13      143.80      2.54 o 
  -5   4   7       64.51       75.07      1.40 o 
  -4   4   7      388.83      363.18      5.89 o 
  -3   4   7     2795.18     2948.04     67.89 o 
  -2   4   7      424.67      404.93     13.15 o 
  -1   4   7      405.18      432.47     14.85 o 
   0   4   7      574.50      595.06     18.16 o 
   1   4   7     1929.03     2106.81     60.86 o 
   2   4   7     1669.09     1882.23     72.18 o 
   3   4   7      753.31      737.37      8.78 o 
   4   4   7       73.01       67.41      1.12 o 
   5   4   7     1279.61     1245.87     12.32 o 
   6   4   7       70.78       59.85      1.17 o 
   7   4   7       13.98       14.25      0.60 o 
   8   4   7        0.00        0.07      0.28 o 
  -9   5   7        1.96        1.94      0.48 o 
  -8   5   7       76.65       83.08      1.96 o 
  -7   5   7       82.71       97.32      2.51 o 
  -6   5   7      426.88      396.50      7.06 o 
  -5   5   7      341.22      321.35      3.74 o 
  -4   5   7      712.56      694.70      6.96 o 
  -3   5   7      568.35      549.61     10.40 o 
  -2   5   7      202.85      186.56      7.15 o 
  -1   5   7     1025.24     1110.70     33.07 o 
   0   5   7      899.27      899.95     33.36 o 
   1   5   7        1.59        0.37      0.96 o 
   2   5   7       30.05       28.38      1.66 o 
   3   5   7      249.48      252.79      3.03 o 
   4   5   7      111.45       96.45      1.42 o 
   5   5   7        5.01        5.73      0.46 o 
   6   5   7        9.89        8.27      0.53 o 
   7   5   7        9.17        9.89      0.63 o 
   8   5   7        1.65        0.78      0.38 o 
  -9   6   7        1.65        6.01      0.79 o 
  -8   6   7        1.02        0.93      0.79 o 
  -7   6   7       71.26       64.96      1.75 o 
  -6   6   7       62.64       60.80      1.30 o 
  -5   6   7       78.69       83.62      2.00 o 
  -4   6   7      251.45      248.90      2.97 o 
  -3   6   7       11.05       14.77      0.56 o 
  -2   6   7        9.70        8.12      0.60 o 
  -1   6   7     1377.64     1367.44     40.48 o 
   0   6   7     1132.28     1090.76     32.50 o 
   1   6   7      611.01      625.42     42.30 o 
   2   6   7      490.67      460.76      6.25 o 
   3   6   7     1772.85     1716.00     19.77 o 
   4   6   7       20.78       23.75      0.94 o 
   5   6   7        2.00        3.70      0.49 o 
   6   6   7        1.01        1.65      0.43 o 
   7   6   7        1.22        1.60      0.46 o 
   8   6   7       37.17       29.63      0.90 o 
  -9   7   7        9.70        8.66      0.79 o 
  -8   7   7       38.52       40.98      2.05 o 
  -7   7   7       92.36       92.96      2.68 o 
  -6   7   7       12.08       12.71      0.95 o 
  -5   7   7      322.87      333.39      7.98 o 
  -4   7   7      481.06      479.04      7.86 o 
  -3   7   7       10.23       15.21      0.83 o 
  -2   7   7     1048.35     1010.61     10.90 o 
  -1   7   7      559.66      532.90      7.44 o 
   0   7   7      166.20      160.37      2.49 o 
   1   7   7       93.25       70.31      1.44 o 
   2   7   7       50.67       32.19      0.89 o 
   3   7   7       46.41       44.32      1.47 o 
   4   7   7       45.89       44.64      1.37 o 
   5   7   7       50.49       52.46      1.29 o 
   6   7   7       42.09       41.93      1.16 o 
   7   7   7        0.03       -0.32      0.36 o 
   8   7   7        3.44        2.51      0.38 o 
  -8   8   7       31.43       32.69      1.51 o 
  -7   8   7       11.18       12.94      1.03 o 
  -6   8   7      122.30      137.90      2.92 o 
  -5   8   7       54.07       58.65      1.32 o 
  -4   8   7      186.40      177.76      2.40 o 
  -3   8   7      130.07      118.60      1.75 o 
  -2   8   7       29.04       30.18      0.87 o 
  -1   8   7        4.91        7.45      1.11 o 
   0   8   7      591.61      572.86      7.93 o 
   1   8   7        0.22        1.09      0.40 o 
   2   8   7       87.49       87.84      1.81 o 
   3   8   7       84.70       95.41      1.61 o 
   4   8   7       33.88       36.65      1.08 o 
   5   8   7       20.84       21.81      0.87 o 
   6   8   7       34.54       37.49      0.99 o 
   7   8   7       41.67       47.86      2.07 o 
  -8   9   7      169.10      175.87      5.45 o 
  -7   9   7       66.86       69.81      2.09 o 
  -6   9   7        6.47       11.38      1.05 o 
  -5   9   7      523.83      462.54      6.18 o 
  -4   9   7       14.33       19.70      1.04 o 
  -3   9   7      997.58     1004.33     11.22 o 
  -2   9   7       23.69       24.67      0.97 o 
  -1   9   7      963.13      915.97     11.19 o 
   0   9   7      127.34      126.48      2.30 o 
   1   9   7      215.55      215.22      3.11 o 
   2   9   7       15.66       17.92      0.72 o 
   3   9   7       32.16       33.19      1.19 o 
   4   9   7       23.28       29.80      1.38 o 
   5   9   7       47.11       52.63      1.90 o 
   6   9   7      272.27      263.52      4.11 o 
   7   9   7       74.84       78.44      1.71 o 
  -7  10   7       20.34       15.64      0.88 o 
  -6  10   7       54.56       67.84      1.70 o 
  -5  10   7      447.45      458.04      5.55 o 
  -4  10   7        7.94        8.49      0.61 o 
  -3  10   7       31.17       33.03      1.12 o 
  -2  10   7       12.08       13.57      0.67 o 
  -1  10   7     1819.43     1787.35     21.18 o 
   0  10   7      552.24      548.01      6.94 o 
   1  10   7       73.92       72.27      1.69 o 
   2  10   7      552.10      547.93      6.41 o 
   3  10   7      466.19      504.86      7.57 o 
   4  10   7       84.93       89.08      2.20 o 
   5  10   7       30.79       25.29      1.10 o 
   6  10   7        2.78        2.62      0.60 o 
  -7  11   7      215.17      183.84      5.63 o 
  -6  11   7       91.70       84.86      2.35 o 
  -5  11   7       69.48       74.64      1.76 o 
  -4  11   7      292.87      288.10      4.55 o 
  -3  11   7      264.12      262.10      3.82 o 
  -2  11   7      499.88      520.99      6.95 o 
  -1  11   7      237.17      258.06      3.77 o 
   0  11   7      179.87      183.08      2.90 o 
   1  11   7      218.50      197.88      3.06 o 
   2  11   7       55.19       61.75      1.39 o 
   3  11   7       79.94       69.96      1.63 o 
   4  11   7      361.12      336.45      6.03 o 
   5  11   7        7.65        7.20      0.81 o 
   6  11   7       44.46       51.83      2.40 o 
  -6  12   7      319.41      327.05      6.89 o 
  -5  12   7      152.56      153.10      3.77 o 
  -4  12   7       73.45       81.97      2.80 o 
  -3  12   7       65.16       68.33      1.42 o 
  -2  12   7      186.44      197.58      3.02 o 
  -1  12   7       80.54       80.91      1.61 o 
   0  12   7      135.82      140.14      2.36 o 
   1  12   7       71.18       71.21      1.50 o 
   2  12   7       54.76       50.67      1.38 o 
   3  12   7       77.16       86.12      2.08 o 
   4  12   7       37.51       36.91      1.17 o 
   5  12   7       31.18       28.64      1.12 o 
  -5  13   7       26.79       32.48      1.42 o 
  -4  13   7       15.47       22.99      0.81 o 
  -3  13   7      121.23      117.24      2.37 o 
  -2  13   7       27.06       31.57      0.92 o 
  -1  13   7       27.30       24.96      0.77 o 
   0  13   7       95.43       87.50      1.66 o 
   1  13   7      122.66      129.56      2.15 o 
   2  13   7      119.29      118.03      2.22 o 
   3  13   7        0.08        1.16      0.54 o 
   4  13   7        1.93        1.63      0.93 o 
  -4  14   7        3.94        5.22      0.64 o 
  -3  14   7        0.95        1.18      0.35 o 
  -2  14   7       22.37       23.66      0.67 o 
  -1  14   7      176.81      197.50      2.92 o 
   0  14   7      243.60      243.36      3.48 o 
   1  14   7       10.84       10.86      0.59 o 
   2  14   7        1.63        4.95      0.62 o 
   3  14   7       30.10       35.52      1.21 o 
  -3  15   7       10.47       10.72      0.48 o 
  -2  15   7       20.61       15.53      0.53 o 
  -1  15   7       11.06        9.69      0.50 o 
   0  15   7      132.81      142.91      2.14 o 
   1  15   7        0.43        0.11      0.31 o 
   2  15   7        5.90        5.83      0.51 o 
  -8   0   8      263.83      264.07      8.75 o 
  -6   0   8     2058.32     1941.28     27.47 o 
  -4   0   8     2426.03     2469.94     71.37 o 
  -2   0   8     1560.39     1761.35     78.14 o 
   0   0   8      524.16      541.08     25.61 o 
   4   0   8     1673.05     1522.29     20.14 o 
   6   0   8      186.14      178.31      3.15 o 
   8   0   8       28.38       28.30      1.26 o 
  -9   1   8       15.70       17.00      1.02 o 
  -8   1   8       83.56       88.01      2.12 o 
  -7   1   8      100.53      104.57      1.91 o 
  -6   1   8       62.83       66.13      1.37 o 
  -5   1   8       18.35       16.61      0.67 o 
  -4   1   8      593.09      522.16      7.99 o 
  -3   1   8     1303.32     1402.26     34.43 o 
  -2   1   8      998.14     1087.50     34.80 o 
  -1   1   8      629.88      649.30     21.34 o 
   0   1   8      337.48      357.76     12.46 o 
   1   1   8       12.15       21.39      3.61 o 
   3   1   8       28.81       30.80      0.90 o 
   4   1   8      147.65      148.83      2.46 o 
   5   1   8      515.87      525.99      5.34 o 
   6   1   8      112.58      118.21      1.65 o 
   7   1   8        5.46        5.30      0.44 o 
   8   1   8       61.47       64.13      1.22 o 
  -9   2   8       49.62       49.49      1.66 o 
  -8   2   8       61.38       58.67      1.67 o 
  -7   2   8        4.31        2.43      0.50 o 
  -6   2   8      487.02      472.55      5.73 o 
  -5   2   8     1174.48     1162.43     16.06 o 
  -4   2   8      397.60      397.33      4.64 o 
  -3   2   8        0.99       -0.07      0.88 o 
  -2   2   8     1151.92     1261.48     40.13 o 
  -1   2   8       85.60       95.13      4.50 o 
   0   2   8     1338.66     1496.90     47.05 o 
   1   2   8     3425.69     3839.53    167.45 o 
   2   2   8      640.84      663.64     26.26 o 
   3   2   8     1664.29     1589.03     19.01 o 
   4   2   8      158.66      133.59      1.65 o 
   5   2   8        2.70        4.53      0.82 o 
   6   2   8      399.98      424.37      4.60 o 
   7   2   8      274.45      289.42      3.50 o 
   8   2   8       12.23       14.16      0.66 o 
  -9   3   8        7.95        9.30      0.63 o 
  -8   3   8      185.09      203.09      3.98 o 
  -7   3   8        4.26        4.31      0.59 o 
  -6   3   8      262.33      262.73      3.99 o 
  -5   3   8       35.02       21.18      0.73 o 
  -4   3   8      135.50      125.15      1.78 o 
  -3   3   8      708.48      673.80     26.22 o 
  -2   3   8       48.10       54.14      2.63 o 
  -1   3   8      372.74      406.88     10.77 o 
   0   3   8        0.17        0.09      1.07 o 
   1   3   8      194.80      235.01     12.71 o 
   2   3   8     1362.74     1487.09     57.18 o 
   3   3   8     1283.40     1187.60     12.25 o 
   4   3   8     1075.78     1109.12     10.63 o 
   5   3   8       46.18       47.08      0.90 o 
   6   3   8       41.09       30.95      0.92 o 
   7   3   8      154.85      136.32      1.89 o 
   8   3   8       12.79       11.39      0.47 o 
  -9   4   8       75.90       90.99      2.34 o 
  -8   4   8       96.05       84.81      1.74 o 
  -7   4   8      571.66      571.59      8.55 o 
  -6   4   8      251.06      250.50      6.83 o 
  -5   4   8       19.38       16.13      0.72 o 
  -4   4   8      423.64      423.00      4.42 o 
  -3   4   8       10.59        9.48      2.14 o 
  -2   4   8       34.01       43.68      2.97 o 
  -1   4   8     1563.95     1682.21     40.86 o 
   0   4   8     1430.04     1385.96     43.40 o 
   1   4   8      627.23      673.85     20.51 o 
   2   4   8       28.37       41.35      3.35 o 
   3   4   8     2805.76     2747.98     27.32 o 
   4   4   8      578.78      531.25      5.67 o 
   5   4   8      420.74      430.96      6.77 o 
   6   4   8        6.38        9.34      0.56 o 
   7   4   8       96.18       89.59      1.38 o 
   8   4   8      141.85      127.76      2.59 o 
  -9   5   8       32.65       32.50      1.58 o 
  -8   5   8        7.59        8.30      0.70 o 
  -7   5   8      219.83      202.75      3.46 o 
  -6   5   8      282.67      316.67      4.19 o 
  -5   5   8        2.84        3.51      0.76 o 
  -4   5   8      191.31      174.91      2.48 o 
  -3   5   8      225.45      217.91      2.93 o 
  -2   5   8       39.35       27.38      2.48 o 
  -1   5   8      341.16      334.17     11.21 o 
   0   5   8       52.39       52.27      2.99 o 
   1   5   8       61.23       77.11      5.87 o 
   2   5   8       81.66       71.95      1.97 o 
   3   5   8       36.24       37.15      0.93 o 
   4   5   8      138.98      111.70      2.44 o 
   5   5   8        9.96        8.15      0.51 o 
   6   5   8      247.82      279.76      3.42 o 
   7   5   8        0.21        0.50      0.40 o 
   8   5   8        3.38        4.27      0.41 o 
  -8   6   8       90.61      106.01      2.77 o 
  -7   6   8       74.38       71.24      2.77 o 
  -6   6   8       17.00       15.23      0.83 o 
  -5   6   8       24.65       27.88      0.75 o 
  -4   6   8      154.80      136.55      1.92 o 
  -3   6   8        5.44        4.71      0.57 o 
  -2   6   8      195.35      171.39      2.21 o 
  -1   6   8     1667.18     1650.69     23.40 o 
   0   6   8      336.31      318.85      7.02 o 
   1   6   8     3106.65     2935.12     57.38 o 
   2   6   8      610.75      597.32      7.20 o 
   3   6   8       94.75       95.03      1.62 o 
   4   6   8       11.86        8.66      0.59 o 
   5   6   8      724.01      754.07      9.86 o 
   6   6   8       45.55       39.63      1.08 o 
   7   6   8       12.32       11.52      0.61 o 
   8   6   8       35.28       35.19      0.81 o 
  -8   7   8        0.65        0.88      0.75 o 
  -7   7   8       82.45       77.24      2.35 o 
  -6   7   8       17.26       18.32      1.04 o 
  -5   7   8       87.86      101.47      2.34 o 
  -4   7   8      254.62      263.12      3.41 o 
  -3   7   8      601.92      597.62      6.66 o 
  -2   7   8      315.23      302.19      4.15 o 
  -1   7   8      115.15      111.54      1.85 o 
   0   7   8      252.42      245.17      3.58 o 
   1   7   8     1524.50     1548.59     18.51 o 
   2   7   8     1341.29     1384.28     17.32 o 
   3   7   8        0.82        1.27      0.41 o 
   4   7   8      462.93      435.72      6.75 o 
   5   7   8       99.00      105.85      1.94 o 
   6   7   8       16.60       17.14      0.76 o 
   7   7   8        0.22       -0.32      0.32 o 
  -8   8   8        0.29        1.19      0.52 o 
  -7   8   8        5.95        5.22      0.77 o 
  -6   8   8      308.00      300.38      4.66 o 
  -5   8   8        1.63        1.53      0.42 o 
  -4   8   8        0.02        0.31      0.38 o 
  -3   8   8      209.37      205.33      2.92 o 
  -2   8   8        0.02        2.07      0.76 o 
  -1   8   8      290.91      262.04      3.57 o 
   0   8   8        1.65        5.15      0.48 o 
   1   8   8       72.77       77.19      1.49 o 
   2   8   8      214.43      201.87      2.68 o 
   3   8   8      409.40      423.95      6.44 o 
   4   8   8      104.24      112.58      2.01 o 
   5   8   8        1.72        3.48      0.52 o 
   6   8   8      171.49      182.88      3.06 o 
   7   8   8      184.03      216.45      3.88 o 
  -8   9   8        5.57       11.92      0.93 o 
  -7   9   8        5.85        4.90      1.14 o 
  -6   9   8      109.10      102.57      2.59 o 
  -5   9   8      111.72      117.52      2.02 o 
  -4   9   8      128.04      130.12      1.99 o 
  -3   9   8       19.48       13.54      0.75 o 
  -2   9   8      114.00      113.60      1.93 o 
  -1   9   8      405.17      405.60      5.29 o 
   0   9   8      375.87      370.93      5.54 o 
   1   9   8      410.02      394.58      5.19 o 
   2   9   8      336.08      316.39      4.32 o 
   3   9   8      100.27       95.76      2.01 o 
   4   9   8       88.87       92.17      2.28 o 
   5   9   8       15.23       18.23      0.85 o 
   6   9   8       17.65       21.54      1.39 o 
   7   9   8       30.07       21.70      1.56 o 
  -7  10   8        2.63        6.04      0.65 o 
  -6  10   8       24.64       33.26      1.37 o 
  -5  10   8      115.27      124.14      2.24 o 
  -4  10   8      226.13      220.90      3.27 o 
  -3  10   8      574.63      614.02      8.08 o 
  -2  10   8      209.70      193.57      2.89 o 
  -1  10   8        3.18        2.62      0.50 o 
   0  10   8       31.21       26.32      0.94 o 
   1  10   8        3.48        4.87      0.66 o 
   2  10   8      295.09      294.01      4.97 o 
   3  10   8      160.28      143.29      2.92 o 
   4  10   8      152.24      143.22      3.03 o 
   5  10   8      310.45      362.58      6.36 o 
   6  10   8        4.60        7.87      0.57 o 
  -7  11   8       89.55       80.04      2.84 o 
  -6  11   8       97.37       92.32      2.70 o 
  -5  11   8       72.99       70.28      2.00 o 
  -4  11   8      145.13      147.59      3.29 o 
  -3  11   8      168.42      194.69      2.99 o 
  -2  11   8       19.86       27.55      0.96 o 
  -1  11   8     1234.29     1253.66     15.80 o 
   0  11   8       85.97       86.59      1.71 o 
   1  11   8       61.56       64.92      1.43 o 
   2  11   8      131.40      125.74      2.86 o 
   3  11   8      135.76      141.78      3.04 o 
   4  11   8       44.33       35.45      2.28 o 
   5  11   8       22.69       25.57      0.95 o 
   6  11   8        4.22        3.96      0.84 o 
  -6  12   8       15.10       16.96      0.87 o 
  -5  12   8       43.73       37.67      1.46 o 
  -4  12   8       35.35       33.96      0.91 o 
  -3  12   8        0.22        0.46      0.44 o 
  -2  12   8       76.35       83.49      2.32 o 
  -1  12   8       55.08       56.45      1.31 o 
   0  12   8        1.88        3.57      0.53 o 
   1  12   8      268.96      270.50      3.92 o 
   2  12   8        0.47        0.72      0.60 o 
   3  12   8      164.36      168.63      3.37 o 
   4  12   8        2.89        3.85      0.93 o 
   5  12   8       82.80       80.65      3.07 o 
  -5  13   8        7.07        6.85      1.07 o 
  -4  13   8       11.84       11.45      0.54 o 
  -3  13   8       40.55       38.14      0.94 o 
  -2  13   8       17.86       19.26      0.85 o 
  -1  13   8       52.94       53.09      1.20 o 
   0  13   8       54.52       53.85      1.22 o 
   1  13   8        2.49        2.43      0.54 o 
   2  13   8       16.53       15.63      0.79 o 
   3  13   8       62.59       58.42      1.50 o 
   4  13   8      146.88      155.33      3.59 o 
  -4  14   8        0.05       -0.06      0.30 o 
  -3  14   8      110.06      111.52      1.73 o 
  -2  14   8       78.74       79.44      1.58 o 
  -1  14   8      122.71      121.82      2.18 o 
   0  14   8        0.17        0.79      0.38 o 
   1  14   8       78.20       83.71      1.47 o 
   2  14   8       63.68       74.41      1.71 o 
   3  14   8       25.77       21.57      1.02 o 
  -3  15   8       13.72       10.72      0.53 o 
  -2  15   8        5.59        6.73      0.44 o 
  -1  15   8      153.31      159.06      2.54 o 
   0  15   8        0.53        0.55      0.32 o 
   1  15   8      216.61      213.90      3.27 o 
  -9   0   9        8.98       11.13      1.26 o 
  -7   0   9        0.14        0.20      1.40 o 
  -5   0   9      681.66      689.26      9.11 o 
  -3   0   9     1598.95     1745.33     78.28 o 
  -1   0   9    10654.14    11888.67    513.09 o 
   1   0   9     2830.94     3107.39    136.20 o 
   3   0   9       30.32       28.40      1.16 o 
   5   0   9       24.53       23.46      0.98 o 
   7   0   9      517.64      518.46      7.75 o 
  -9   1   9      177.77      170.14      4.05 o 
  -8   1   9        0.90        1.44      0.67 o 
  -7   1   9      477.43      487.92      6.59 o 
  -6   1   9     1389.52     1444.49     15.10 o 
  -5   1   9       81.72       85.69      1.23 o 
  -4   1   9     1037.74     1028.90     10.19 o 
  -3   1   9       67.75       64.35      4.24 o 
  -2   1   9        5.31        7.99      1.74 o 
  -1   1   9      229.86      239.72     15.93 o 
   0   1   9       47.12       48.74      3.26 o 
   1   1   9        8.10        8.16      1.72 o 
   3   1   9      621.75      598.52      7.12 o 
   4   1   9      547.06      538.10      5.64 o 
   5   1   9      618.02      592.50      5.99 o 
   6   1   9       15.73       15.04      0.71 o 
   7   1   9       44.80       48.51      0.93 o 
   8   1   9       17.60       20.91      0.64 o 
  -9   2   9        7.97        8.64      1.28 o 
  -8   2   9      121.62      123.19      2.68 o 
  -7   2   9        9.30        9.56      0.65 o 
  -6   2   9      444.08      410.56      5.26 o 
  -5   2   9      360.11      340.12      3.70 o 
  -4   2   9       34.12       30.33      0.69 o 
  -3   2   9     5608.67     5895.38    214.01 o 
  -2   2   9      145.76      166.24      7.73 o 
  -1   2   9        4.21        5.59      1.51 o 
   0   2   9      655.90      769.31     25.22 o 
   1   2   9       28.57       28.36      3.77 o 
   3   2   9      138.87      136.78      1.70 o 
   4   2   9      499.39      502.57      5.86 o 
   5   2   9      116.16      104.31      1.45 o 
   6   2   9        5.45        7.04      0.47 o 
   7   2   9        0.02        0.82      0.35 o 
   8   2   9        0.15        0.27      0.32 o 
  -9   3   9       24.35       32.19      0.96 o 
  -8   3   9      215.20      239.58      3.89 o 
  -7   3   9      212.24      203.46      3.12 o 
  -6   3   9      534.62      546.31      7.90 o 
  -5   3   9      189.11      176.47      2.20 o 
  -4   3   9     1187.03     1157.09     11.67 o 
  -3   3   9       30.85       30.57      1.12 o 
  -2   3   9        0.12        1.18      1.12 o 
  -1   3   9      121.37      127.20      5.67 o 
   0   3   9     1691.64     1825.93     57.29 o 
   1   3   9      412.11      429.79     21.42 o 
   2   3   9      427.83      450.22      9.37 o 
   3   3   9     1374.75     1352.12     13.05 o 
   4   3   9       12.41        9.57      0.50 o 
   5   3   9      842.56      784.53      7.72 o 
   6   3   9        0.65        2.61      0.61 o 
   7   3   9      261.73      251.20      3.06 o 
   8   3   9        0.36        0.18      0.26 o 
  -9   4   9       61.24       56.59      1.93 o 
  -8   4   9       20.25       18.93      0.82 o 
  -7   4   9       55.15       46.27      1.17 o 
  -6   4   9      126.84      137.04      2.28 o 
  -5   4   9      355.23      362.00      4.32 o 
  -4   4   9      941.83      927.29      9.47 o 
  -3   4   9       77.27       74.88      1.59 o 
  -2   4   9     1097.65     1216.91     36.43 o 
  -1   4   9     1386.13     1487.69     36.44 o 
   0   4   9     4451.91     4590.66    131.21 o 
   1   4   9      209.78      197.85      7.26 o 
   2   4   9      200.09      186.47      3.33 o 
   3   4   9      238.11      193.01      2.21 o 
   4   4   9     1245.93     1281.41     12.59 o 
   5   4   9      122.17      114.94      1.72 o 
   6   4   9      186.09      166.20      2.41 o 
   7   4   9      377.27      385.36      4.42 o 
   8   4   9       56.71       46.17      1.01 o 
  -9   5   9       17.82       16.45      0.76 o 
  -8   5   9       42.99       43.26      1.27 o 
  -7   5   9        0.15        0.07      0.71 o 
  -6   5   9        3.98        2.19      0.96 o 
  -5   5   9       32.63       32.62      0.82 o 
  -4   5   9      927.32      945.71     10.31 o 
  -3   5   9      186.51      191.25      2.28 o 
  -2   5   9     1884.27     1902.98     30.33 o 
  -1   5   9      854.16      863.64     18.07 o 
   0   5   9      332.47      348.54     12.22 o 
   1   5   9     1314.19     1209.55     37.26 o 
   2   5   9     2003.76     1953.24     23.12 o 
   3   5   9        0.06        3.14      0.54 o 
   4   5   9     1416.42     1452.59     15.17 o 
   5   5   9        1.04        2.83      0.42 o 
   6   5   9      232.23      260.54      3.21 o 
   7   5   9        1.08        1.41      0.41 o 
   8   5   9      109.04       99.76      2.40 o 
  -9   6   9       28.15       33.01      1.49 o 
  -8   6   9        3.89        3.97      0.66 o 
  -7   6   9        9.96       12.04      1.09 o 
  -6   6   9        0.06        1.04      0.54 o 
  -5   6   9       11.61       10.79      0.61 o 
  -4   6   9      203.13      198.82      3.57 o 
  -3   6   9     1164.36     1144.80     12.30 o 
  -2   6   9       65.66       57.21      1.04 o 
  -1   6   9     1271.07     1227.97     18.60 o 
   0   6   9      926.44      863.38     11.13 o 
   1   6   9      396.25      378.93      4.78 o 
   2   6   9      109.61      110.02      1.81 o 
   3   6   9      104.52      114.48      1.92 o 
   4   6   9        3.18        7.29      0.95 o 
   5   6   9      468.72      420.58      5.76 o 
   6   6   9       46.56       38.14      1.04 o 
   7   6   9        1.45        0.25      0.35 o 
  -8   7   9       61.39       64.56      1.88 o 
  -7   7   9       26.19       16.39      1.15 o 
  -6   7   9        1.83        2.71      0.62 o 
  -5   7   9      230.52      194.59      3.58 o 
  -4   7   9       43.93       48.81      1.47 o 
  -3   7   9      497.53      482.13      5.96 o 
  -2   7   9      404.42      405.50      5.07 o 
  -1   7   9        0.91        2.33      0.52 o 
   0   7   9      138.22      119.35      2.07 o 
   1   7   9        5.32       10.75      0.76 o 
   2   7   9     1252.38     1204.54     16.03 o 
   3   7   9      472.63      465.42      6.27 o 
   4   7   9      613.46      595.17      8.83 o 
   5   7   9        1.57        4.70      0.57 o 
   6   7   9        3.51        8.16      0.78 o 
   7   7   9       54.00       63.70      1.27 o 
  -8   8   9        4.29        4.42      0.57 o 
  -7   8   9        9.51        9.36      1.09 o 
  -6   8   9       57.08       49.67      1.86 o 
  -5   8   9      295.97      338.33      4.28 o 
  -4   8   9      159.78      177.78      4.37 o 
  -3   8   9        3.42        3.67      0.65 o 
  -2   8   9       19.58       18.72      0.70 o 
  -1   8   9       16.44       24.08      1.09 o 
   0   8   9      444.48      446.40      5.77 o 
   1   8   9      223.08      206.25      3.00 o 
   2   8   9       17.50       24.44      1.42 o 
   3   8   9       26.42       20.15      1.09 o 
   4   8   9       87.05       78.57      1.79 o 
   5   8   9      249.77      244.42      3.99 o 
   6   8   9        0.19        1.29      0.44 o 
   7   8   9        2.77        2.71      0.40 o 
  -8   9   9        0.00       -0.19      0.47 o 
  -7   9   9        3.60        5.25      0.67 o 
  -6   9   9      162.19      169.97      3.27 o 
  -5   9   9      425.44      363.78      4.98 o 
  -4   9   9      156.04      152.14      2.46 o 
  -3   9   9       65.13       51.87      1.16 o 
  -2   9   9       61.98       68.00      1.41 o 
  -1   9   9        2.09        2.40      0.59 o 
   0   9   9      221.20      220.26      3.74 o 
   1   9   9       94.28       91.47      1.71 o 
   2   9   9      102.61       99.67      1.80 o 
   3   9   9      263.63      252.11      6.07 o 
   4   9   9       27.44       19.58      1.06 o 
   5   9   9      318.49      336.67      5.32 o 
   6   9   9       30.51       26.25      0.92 o 
  -7  10   9       89.74       88.59      2.33 o 
  -6  10   9        8.65        7.69      0.79 o 
  -5  10   9        0.10        0.33      0.42 o 
  -4  10   9       22.21       24.98      0.90 o 
  -3  10   9        8.20        4.67      0.52 o 
  -2  10   9      190.81      212.65      3.23 o 
  -1  10   9       56.29       65.52      1.75 o 
   0  10   9      105.53      110.33      1.95 o 
   1  10   9      292.60      313.03      4.47 o 
   2  10   9      221.68      224.92      3.78 o 
   3  10   9      356.79      343.31      7.79 o 
   4  10   9        0.33        3.27      0.64 o 
   5  10   9        0.16        3.03      0.77 o 
   6  10   9       17.81       16.90      0.91 o 
  -6  11   9       14.98       16.77      0.89 o 
  -5  11   9       17.82       17.05      0.63 o 
  -4  11   9      154.32      156.34      2.46 o 
  -3  11   9      261.86      247.50      3.63 o 
  -2  11   9      115.85      117.32      2.05 o 
  -1  11   9        7.53        9.29      0.94 o 
   0  11   9      230.67      234.53      3.65 o 
   1  11   9        3.02        2.24      0.52 o 
   2  11   9       28.41       33.18      1.36 o 
   3  11   9      313.21      296.20      6.80 o 
   4  11   9      306.38      325.52      7.18 o 
   5  11   9       37.63       37.25      1.36 o 
  -6  12   9      182.84      179.60      5.59 o 
  -5  12   9       59.24       52.85      1.71 o 
  -4  12   9        0.04        0.36      0.39 o 
  -3  12   9       88.01       80.85      1.99 o 
  -2  12   9      514.14      513.30      6.80 o 
  -1  12   9      213.05      223.10      3.34 o 
   0  12   9       13.28       14.97      0.76 o 
   1  12   9      335.32      351.34      4.87 o 
   2  12   9       14.92       12.26      0.90 o 
   3  12   9        0.15        0.82      0.53 o 
   4  12   9        1.48        1.42      0.66 o 
   5  12   9        4.13        8.34      0.98 o 
  -5  13   9      189.28      188.62      4.12 o 
  -4  13   9        0.00        0.39      0.33 o 
  -3  13   9      150.25      144.76      2.22 o 
  -2  13   9       43.95       46.85      1.06 o 
  -1  13   9      320.90      315.49      4.90 o 
   0  13   9      107.88      113.42      1.94 o 
   1  13   9        0.13        0.10      0.40 o 
   2  13   9        7.87        7.46      0.70 o 
   3  13   9      196.41      212.45      4.82 o 
   4  13   9      171.75      198.23      6.15 o 
  -4  14   9       87.64       88.21      1.77 o 
  -3  14   9       94.53       98.76      1.55 o 
  -2  14   9        7.74        7.11      0.54 o 
  -1  14   9        5.94        5.01      0.49 o 
   0  14   9        0.00        0.34      0.37 o 
   1  14   9      257.59      269.06      3.69 o 
   2  14   9        0.01        0.31      0.42 o 
  -2  15   9        3.20        2.25      0.32 o 
  -1  15   9       27.47       25.44      0.69 o 
   0  15   9       17.19       17.50      0.58 o 
  -8   0  10        4.55        4.26      1.02 o 
  -6   0  10      147.35      155.52      3.15 o 
  -4   0  10     2576.20     2640.87     51.67 o 
  -2   0  10      825.21      988.43     45.68 o 
   0   0  10      144.91      176.25     10.48 o 
   2   0  10       55.75       52.13      3.52 o 
   4   0  10       72.48       58.79      1.74 o 
   6   0  10      281.68      281.53      4.54 o 
   8   0  10      184.53      183.09      5.73 o 
  -9   1  10       47.03       47.79      1.58 o 
  -8   1  10      181.04      188.45      3.72 o 
  -7   1  10       87.70       81.77      1.64 o 
  -6   1  10      149.68      148.89      2.15 o 
  -5   1  10       26.58       25.09      0.79 o 
  -4   1  10     1795.58     1744.75     19.17 o 
  -3   1  10     1389.64     1380.58     33.92 o 
  -2   1  10      885.73      975.75     40.19 o 
  -1   1  10      112.12      120.94      5.66 o 
   0   1  10      238.50      284.99     10.73 o 
   1   1  10       70.22       80.76      4.44 o 
   2   1  10        0.12        1.57      0.79 o 
   3   1  10      144.34      142.03      2.16 o 
   4   1  10      234.24      225.68      2.64 o 
   5   1  10       91.07       93.81      1.36 o 
   6   1  10      284.36      301.77      3.40 o 
   7   1  10      142.17      143.72      1.93 o 
   8   1  10      196.68      194.52      3.90 o 
  -9   2  10       40.89       50.85      2.89 o 
  -8   2  10      143.69      149.85      2.35 o 
  -7   2  10      326.93      317.56      4.53 o 
  -6   2  10      133.07      138.41      2.30 o 
  -5   2  10      395.21      383.13      4.26 o 
  -4   2  10      398.62      393.32      4.31 o 
  -3   2  10      255.48      231.03      3.02 o 
  -2   2  10      111.79      113.64      6.61 o 
  -1   2  10     1519.56     1683.20     53.24 o 
   0   2  10     2181.78     2455.65     76.67 o 
   1   2  10        7.83        6.75      2.37 o 
   2   2  10      927.06      877.30     11.21 o 
   3   2  10        7.93       12.44      0.53 o 
   4   2  10      488.79      479.36      5.09 o 
   5   2  10       37.35       37.36      0.92 o 
   6   2  10       66.75       65.10      1.11 o 
   7   2  10       50.86       46.85      1.01 o 
   8   2  10      269.34      279.09      3.17 o 
  -9   3  10       90.16       99.09      3.59 o 
  -8   3  10       17.44       17.57      0.78 o 
  -7   3  10       13.32       14.13      0.77 o 
  -6   3  10        2.63        3.65      0.57 o 
  -5   3  10       28.69       27.10      0.75 o 
  -4   3  10     1057.80     1053.90     10.47 o 
  -3   3  10      427.47      414.03      4.78 o 
  -2   3  10     1958.05     2033.18     63.97 o 
  -1   3  10      308.82      337.34     12.29 o 
   0   3  10      445.04      448.31     15.66 o 
   1   3  10     1385.06     1491.97     67.43 o 
   2   3  10      337.73      332.26      4.54 o 
   3   3  10      476.92      498.82      5.23 o 
   4   3  10       29.34       26.90      0.73 o 
   5   3  10      628.32      614.96      6.45 o 
   6   3  10      239.50      230.07      3.13 o 
   7   3  10        6.53        7.04      0.43 o 
   8   3  10      266.93      255.31      3.44 o 
  -9   4  10      159.58      195.31      4.80 o 
  -8   4  10      482.26      475.32      7.06 o 
  -7   4  10      430.39      419.79      5.74 o 
  -6   4  10        3.22        7.65      0.63 o 
  -5   4  10      579.13      547.71      6.64 o 
  -4   4  10       82.04       89.85      1.33 o 
  -3   4  10        4.95        4.37      0.35 o 
  -2   4  10      642.02      602.33      8.37 o 
  -1   4  10      810.48      773.45     25.54 o 
   0   4  10        4.50        7.78      2.47 o 
   1   4  10      317.09      283.64      6.51 o 
   2   4  10      528.75      533.34      6.37 o 
   3   4  10      420.40      455.50      4.82 o 
   4   4  10        2.83        5.67      0.44 o 
   5   4  10       92.73       89.44      1.45 o 
   6   4  10       88.57       81.47      1.43 o 
   7   4  10        0.65        0.68      0.29 o 
   8   4  10       57.20       50.20      2.00 o 
  -9   5  10       49.90       55.41      2.10 o 
  -8   5  10       39.00       38.90      1.18 o 
  -7   5  10      134.55      119.15      2.02 o 
  -6   5  10      475.38      484.32      6.53 o 
  -5   5  10        5.08       10.08      0.62 o 
  -4   5  10      442.00      457.91      5.86 o 
  -3   5  10        3.07        3.93      0.38 o 
  -2   5  10      314.14      302.35      5.04 o 
  -1   5  10     1721.15     1643.24     22.84 o 
   0   5  10      107.13      104.80      1.71 o 
   1   5  10       47.32       38.28      0.89 o 
   2   5  10      303.26      292.35      3.74 o 
   3   5  10      113.71      112.15      1.62 o 
   4   5  10      133.94      124.88      1.78 o 
   5   5  10        0.54        0.51      0.40 o 
   6   5  10      154.95      134.02      1.85 o 
   7   5  10      121.48      122.20      1.91 o 
  -8   6  10       56.60       60.14      1.46 o 
  -7   6  10       13.21        9.90      1.01 o 
  -6   6  10      580.50      537.58      7.98 o 
  -5   6  10      503.86      461.98      8.12 o 
  -4   6  10      174.13      166.19      3.57 o 
  -3   6  10      382.16      378.12      4.42 o 
  -2   6  10       15.61       16.95      0.63 o 
  -1   6  10      245.46      241.95      3.19 o 
   0   6  10      506.45      510.88      6.24 o 
   1   6  10      439.78      452.53      5.57 o 
   2   6  10       83.13       70.14      2.98 o 
   3   6  10        0.66        2.74      0.59 o 
   4   6  10       21.30       17.96      0.66 o 
   5   6  10      236.00      243.99      4.01 o 
   6   6  10       84.70       94.80      1.70 o 
   7   6  10      575.36      595.12      7.62 o 
  -8   7  10        2.73        6.58      0.70 o 
  -7   7  10       90.62       72.09      2.20 o 
  -6   7  10       50.91       53.61      1.56 o 
  -5   7  10       48.04       43.23      1.43 o 
  -4   7  10       22.59       30.20      1.33 o 
  -3   7  10       48.60       40.88      0.95 o 
  -2   7  10      372.93      382.67      4.46 o 
  -1   7  10      551.86      532.44      5.99 o 
   0   7  10      179.81      172.72      2.48 o 
   1   7  10       19.85       15.53      0.84 o 
   2   7  10       51.16       51.66      1.61 o 
   3   7  10       31.31       27.58      0.93 o 
   4   7  10      192.58      191.08      3.30 o 
   5   7  10      202.94      168.69      2.65 o 
   6   7  10       23.53       29.28      0.82 o 
   7   7  10       61.87       53.41      1.29 o 
  -8   8  10        3.78        3.08      0.63 o 
  -7   8  10        0.02       -0.45      0.51 o 
  -6   8  10       49.60       51.12      1.47 o 
  -5   8  10       22.44       28.08      0.91 o 
  -4   8  10      289.03      295.58      3.84 o 
  -3   8  10      559.00      516.48      7.79 o 
  -2   8  10      152.03      150.36      2.10 o 
  -1   8  10      305.57      313.13      3.86 o 
   0   8  10     1967.68     1964.06     25.67 o 
   1   8  10        3.30        5.37      0.56 o 
   2   8  10       24.25       23.86      1.24 o 
   3   8  10      145.64      134.80      2.94 o 
   4   8  10        0.41        0.57      0.53 o 
   5   8  10      873.22      989.67     14.06 o 
   6   8  10       31.01       25.25      0.80 o 
  -7   9  10      138.90      143.06      3.39 o 
  -6   9  10        8.36        4.54      0.58 o 
  -5   9  10      274.41      259.73      3.39 o 
  -4   9  10       12.10       14.13      0.69 o 
  -3   9  10      581.57      585.89      7.05 o 
  -2   9  10       47.58       45.11      1.55 o 
  -1   9  10     1425.23     1427.70     17.02 o 
   0   9  10       31.63       28.31      1.15 o 
   1   9  10       30.37       32.80      1.05 o 
   2   9  10       34.07       37.23      1.44 o 
   3   9  10      530.35      511.94     11.05 o 
   4   9  10        0.00        0.74      0.59 o 
   5   9  10        0.48        1.03      0.53 o 
   6   9  10       66.94       53.52      1.27 o 
  -7  10  10        5.05        7.73      0.84 o 
  -6  10  10      101.99      120.89      3.01 o 
  -5  10  10       60.87       60.18      1.50 o 
  -4  10  10      216.29      210.48      2.86 o 
  -3  10  10       27.74       27.03      1.11 o 
  -2  10  10       78.93       78.81      1.61 o 
  -1  10  10       25.13       20.85      1.00 o 
   0  10  10      239.67      243.63      4.06 o 
   1  10  10     1421.04     1452.13     18.29 o 
   2  10  10      317.59      315.32      4.97 o 
   3  10  10      503.67      517.86     13.78 o 
   4  10  10        0.30        0.40      0.74 o 
   5  10  10        0.33        3.21      0.57 o 
   6  10  10        1.50        0.47      0.61 o 
  -6  11  10       68.96       62.44      2.61 o 
  -5  11  10       42.86       46.59      1.10 o 
  -4  11  10        0.06        1.29      0.42 o 
  -3  11  10      297.92      313.07      5.28 o 
  -2  11  10        0.13        0.52      0.44 o 
  -1  11  10        0.50        0.24      0.51 o 
   0  11  10      344.22      345.77      4.86 o 
   1  11  10       53.11       53.18      1.28 o 
   2  11  10       48.91       58.12      1.70 o 
   3  11  10       20.69       25.61      1.40 o 
   4  11  10        5.97        8.61      0.91 o 
   5  11  10        0.01       -0.09      0.51 o 
  -6  12  10       37.33       37.16      1.68 o 
  -5  12  10       10.76       13.14      0.70 o 
  -4  12  10        4.05        3.57      0.43 o 
  -3  12  10       29.79       34.90      0.93 o 
  -2  12  10       99.16       89.02      2.28 o 
  -1  12  10       23.51       21.29      1.49 o 
   0  12  10        6.70        9.31      0.70 o 
   1  12  10        2.34        1.62      0.52 o 
   2  12  10       72.11       68.83      3.68 o 
   3  12  10      168.33      197.84      4.63 o 
   4  12  10        0.02        0.68      0.58 o 
  -5  13  10       44.62       45.17      1.86 o 
  -4  13  10      442.03      418.22      8.17 o 
  -3  13  10      168.53      177.65      3.92 o 
  -2  13  10       22.75       20.92      0.91 o 
  -1  13  10       19.92       18.04      0.78 o 
   0  13  10       92.87      105.43      1.98 o 
   1  13  10        0.04        0.55      0.41 o 
   2  13  10      135.44      129.61      2.58 o 
   3  13  10        3.97        1.93      0.61 o 
  -3  14  10       14.13       14.84      0.55 o 
  -2  14  10      131.94      130.91      2.20 o 
  -1  14  10       39.89       34.57      0.90 o 
   0  14  10        4.17        4.37      0.44 o 
   1  14  10        6.40        2.98      0.44 o 
   2  14  10       17.75       20.07      1.40 o 
  -9   0  11      132.17      131.73      4.56 o 
  -7   0  11      455.15      495.01     10.66 o 
  -5   0  11     2365.70     2425.88     32.30 o 
  -3   0  11      221.59      192.91      3.05 o 
  -1   0  11     4538.98     4839.97    211.26 o 
   1   0  11     1248.87     1172.10     21.53 o 
   3   0  11     1324.51     1241.04     20.31 o 
   5   0  11      643.74      653.19      9.64 o 
   7   0  11     1079.55     1112.92     15.76 o 
  -9   1  11      518.03      559.57     16.48 o 
  -8   1  11      171.34      173.57      2.64 o 
  -7   1  11      171.84      166.85      2.68 o 
  -6   1  11       33.82       33.81      0.94 o 
  -5   1  11      358.05      341.77      3.63 o 
  -4   1  11     1032.99      970.23      9.38 o 
  -3   1  11        0.74        1.59      0.47 o 
  -2   1  11      184.76      198.60      5.27 o 
  -1   1  11      149.25      147.19      6.63 o 
   0   1  11        0.35       -0.47      1.20 o 
   1   1  11       88.20       96.86      1.70 o 
   2   1  11        0.06        1.36      0.45 o 
   3   1  11      261.50      253.57      3.33 o 
   4   1  11      258.51      223.09      2.62 o 
   5   1  11      373.83      376.54      4.14 o 
   6   1  11       90.32       88.74      1.31 o 
   7   1  11       11.21        9.93      0.46 o 
   8   1  11      115.45      101.24      3.22 o 
  -9   2  11      114.22      132.71      4.52 o 
  -8   2  11      429.78      450.36      6.75 o 
  -7   2  11       94.71      100.74      2.25 o 
  -6   2  11      752.60      763.42      9.68 o 
  -5   2  11       64.91       54.93      1.05 o 
  -4   2  11       26.91       27.67      0.72 o 
  -3   2  11        3.29        2.97      0.32 o 
  -2   2  11      267.83      248.80      3.17 o 
  -1   2  11        0.24        0.79      1.13 o 
   0   2  11        0.11        1.31      1.89 o 
   1   2  11       17.19       20.98      0.77 o 
   2   2  11       29.79       40.76      0.90 o 
   3   2  11     1051.00     1007.97     11.76 o 
   4   2  11      976.89      931.75      9.49 o 
   5   2  11      293.20      279.46      3.20 o 
   6   2  11        1.41        1.19      0.44 o 
   7   2  11       22.81       19.33      0.58 o 
   8   2  11       12.66       16.40      0.52 o 
  -9   3  11       51.48       54.50      2.78 o 
  -8   3  11       47.23       41.78      1.10 o 
  -7   3  11      381.17      388.81      5.37 o 
  -6   3  11      163.93      161.01      2.64 o 
  -5   3  11     1043.16     1020.89     10.75 o 
  -4   3  11     1261.15     1240.58     12.91 o 
  -3   3  11       84.31       95.87      1.48 o 
  -2   3  11      521.49      523.77      6.22 o 
  -1   3  11       24.63       19.43      0.74 o 
   0   3  11      906.34      879.94     15.26 o 
   1   3  11      810.48      805.50      9.99 o 
   2   3  11       14.82       18.00      0.67 o 
   3   3  11       35.21       35.89      0.86 o 
   4   3  11       38.02       39.59      0.86 o 
   5   3  11      198.80      207.62      2.49 o 
   6   3  11       31.63       37.07      0.91 o 
   7   3  11       10.98       11.43      0.47 o 
  -9   4  11        0.15        0.63      0.34 o 
  -8   4  11       77.43       84.28      1.66 o 
  -7   4  11       57.40       52.94      1.22 o 
  -6   4  11      475.85      466.13      7.14 o 
  -5   4  11      123.07      121.21      1.74 o 
  -4   4  11      181.93      179.43      2.29 o 
  -3   4  11      103.04       88.56      1.33 o 
  -2   4  11        6.45        4.79      0.36 o 
  -1   4  11       31.99       32.79      0.84 o 
   0   4  11        0.03        0.44      0.28 o 
   1   4  11      420.33      380.63      4.22 o 
   2   4  11      149.71      140.25      2.23 o 
   3   4  11       19.22       20.64      0.73 o 
   4   4  11       61.50       64.60      1.09 o 
   5   4  11       54.37       53.52      1.05 o 
   6   4  11      128.73      116.80      1.79 o 
   7   4  11       91.90       95.91      1.32 o 
  -8   5  11      204.87      224.65      4.64 o 
  -7   5  11       28.22       23.57      0.92 o 
  -6   5  11      183.26      169.30      2.68 o 
  -5   5  11       76.42       74.04      1.28 o 
  -4   5  11      438.13      408.05      4.60 o 
  -3   5  11      707.46      657.16      7.02 o 
  -2   5  11      160.45      138.81      1.96 o 
  -1   5  11      927.74      873.98      9.87 o 
   0   5  11      182.29      175.46      2.34 o 
   1   5  11      232.20      239.11      2.82 o 
   2   5  11      153.40      157.02      2.46 o 
   3   5  11      243.13      238.69      2.90 o 
   4   5  11       54.67       38.34      0.88 o 
   5   5  11        0.01        0.74      0.36 o 
   6   5  11       47.54       40.16      1.00 o 
   7   5  11      228.33      223.64      3.09 o 
  -8   6  11        0.77       -0.15      0.56 o 
  -7   6  11       71.84       61.13      1.39 o 
  -6   6  11       17.36       20.30      1.33 o 
  -5   6  11       39.68       37.85      0.97 o 
  -4   6  11      764.43      698.61      9.15 o 
  -3   6  11      481.78      483.00      5.33 o 
  -2   6  11       93.61      100.03      1.57 o 
  -1   6  11      474.15      479.00      6.13 o 
   0   6  11       77.17       71.42      2.01 o 
   1   6  11      894.48      864.25      9.75 o 
   2   6  11       50.09       47.96      1.90 o 
   3   6  11      140.47      144.79      2.37 o 
   4   6  11      315.73      267.69      3.87 o 
   5   6  11      655.87      670.58      9.81 o 
   6   6  11        9.40       11.28      0.60 o 
   7   6  11       78.52       83.49      2.55 o 
  -8   7  11       99.72       98.44      2.44 o 
  -7   7  11        4.20        4.39      0.70 o 
  -6   7  11      239.12      235.97      4.41 o 
  -5   7  11        7.55       10.30      0.67 o 
  -4   7  11      379.45      338.77      7.19 o 
  -3   7  11       97.81      110.26      1.74 o 
  -2   7  11      366.07      337.04      4.14 o 
  -1   7  11       40.11       47.68      1.14 o 
   0   7  11        4.60        4.47      0.65 o 
   1   7  11       92.50       98.54      2.00 o 
   2   7  11       46.07       45.36      1.53 o 
   3   7  11       74.43       74.57      2.16 o 
   4   7  11       78.04       74.10      1.68 o 
   5   7  11       61.06       50.87      1.16 o 
   6   7  11       22.12       22.40      0.77 o 
   7   7  11       21.58       16.85      0.74 o 
  -8   8  11        0.26        2.61      0.51 o 
  -7   8  11       23.89       21.33      1.08 o 
  -6   8  11       29.78       26.79      1.05 o 
  -5   8  11      649.34      669.70      8.70 o 
  -4   8  11        3.54        5.20      0.56 o 
  -3   8  11        0.36        1.96      0.43 o 
  -2   8  11       25.86       25.76      0.83 o 
  -1   8  11       50.05       47.32      1.18 o 
   0   8  11       45.20       43.49      1.29 o 
   1   8  11      780.58      744.66     10.78 o 
   2   8  11       45.82       39.77      1.91 o 
   3   8  11        0.18        2.33      0.94 o 
   4   8  11      132.98      134.33      3.13 o 
   5   8  11        7.74        5.92      0.55 o 
   6   8  11       19.93       19.18      0.65 o 
  -7   9  11        0.00        0.01      0.45 o 
  -6   9  11       34.92       34.38      1.10 o 
  -5   9  11        6.47        7.82      0.70 o 
  -4   9  11      329.90      350.47      4.43 o 
  -3   9  11       33.09       32.87      0.92 o 
  -2   9  11     1023.70     1066.75     15.37 o 
  -1   9  11       67.86       68.28      1.67 o 
   0   9  11      413.75      391.10      6.03 o 
   1   9  11       19.50       20.81      0.97 o 
   2   9  11        0.61        1.13      0.63 o 
   3   9  11      202.44      202.93      5.02 o 
   4   9  11       71.76       68.53      1.75 o 
   5   9  11       22.57       23.39      1.79 o 
   6   9  11       16.90       18.22      0.82 o 
  -7  10  11       51.28       50.42      1.41 o 
  -6  10  11       35.91       38.88      1.08 o 
  -5  10  11       74.40       74.07      1.37 o 
  -4  10  11      427.36      453.29      5.53 o 
  -3  10  11      162.30      163.56      2.61 o 
  -2  10  11       68.19       60.59      1.36 o 
  -1  10  11       64.21       66.70      1.64 o 
   0  10  11      198.50      215.68      3.65 o 
   1  10  11       87.30       81.53      1.80 o 
   2  10  11        3.27        5.43      2.37 o 
   3  10  11        4.28        8.25      1.04 o 
   4  10  11       44.56       43.34      1.68 o 
   5  10  11       70.07       82.17      2.17 o 
  -6  11  11      182.95      168.74      3.70 o 
  -5  11  11        4.56        5.60      0.49 o 
  -4  11  11       60.18       53.52      1.14 o 
  -3  11  11       51.08       48.72      1.16 o 
  -2  11  11       97.92       93.66      1.96 o 
  -1  11  11      240.96      242.96      4.01 o 
   0  11  11      110.10      113.15      2.23 o 
   1  11  11      244.68      257.34      3.72 o 
   2  11  11      346.81      336.43      7.49 o 
   3  11  11       15.25       20.07      1.27 o 
   4  11  11       76.83       88.16      2.39 o 
  -5  12  11       39.90       40.14      1.91 o 
  -4  12  11        0.95        1.85      0.37 o 
  -3  12  11      165.45      176.14      2.64 o 
  -2  12  11       31.18       29.42      0.99 o 
  -1  12  11        6.97        7.58      0.64 o 
   0  12  11       48.28       49.38      1.27 o 
   1  12  11        1.85        0.28      0.44 o 
   2  12  11       40.51       33.76      1.46 o 
   3  12  11        0.04        1.07      0.93 o 
   4  12  11      209.11      198.55      6.15 o 
  -4  13  11       63.03       57.48      1.02 o 
  -3  13  11        1.22        3.24      0.38 o 
  -2  13  11       49.75       51.26      1.19 o 
  -1  13  11      169.17      172.50      3.37 o 
   0  13  11      229.18      241.47      3.79 o 
   1  13  11       65.72       68.23      1.59 o 
   2  13  11        0.72        0.28      0.84 o 
   3  13  11      110.95      109.80      3.77 o 
  -3  14  11       22.82       18.65      0.56 o 
  -2  14  11       71.70       70.64      1.53 o 
  -1  14  11       97.35       97.35      1.71 o 
   0  14  11        0.01        0.08      0.32 o 
   1  14  11      119.49      141.44      3.22 o 
  -8   0  12      114.90      131.86      3.36 o 
  -6   0  12     1304.52     1329.46     26.99 o 
  -4   0  12        0.56        0.86      0.42 o 
  -2   0  12        8.82        9.82      0.85 o 
   0   0  12        0.02        1.42      0.43 o 
   2   0  12     1795.51     1842.62     29.75 o 
   4   0  12      850.73      810.21     13.62 o 
   6   0  12      106.13      121.12      7.15 o 
  -9   1  12       25.13       18.97      0.91 o 
  -8   1  12       39.04       39.01      1.10 o 
  -7   1  12       22.74       22.39      0.88 o 
  -6   1  12       31.83       24.32      0.76 o 
  -5   1  12     1232.91     1261.88     12.16 o 
  -4   1  12      764.96      780.96      7.63 o 
  -3   1  12      521.48      499.43      5.02 o 
  -2   1  12       96.50       92.00      1.22 o 
  -1   1  12      251.95      257.23      4.37 o 
   0   1  12       12.76       16.65      0.96 o 
   1   1  12       90.08       84.96      1.75 o 
   2   1  12      109.46      105.36      1.64 o 
   3   1  12      148.06      135.46      2.05 o 
   4   1  12      798.51      796.47      8.18 o 
   5   1  12      257.22      234.87      2.75 o 
   6   1  12      324.40      315.96      3.48 o 
   7   1  12        6.31        7.50      0.38 o 
  -9   2  12        7.14        6.61      0.70 o 
  -8   2  12       35.39       32.69      0.87 o 
  -7   2  12       81.16       84.70      1.66 o 
  -6   2  12        1.69        5.27      0.58 o 
  -5   2  12        0.35        1.94      0.43 o 
  -4   2  12      425.17      428.93      4.41 o 
  -3   2  12       85.26       84.53      1.18 o 
  -2   2  12      136.04      140.49      1.79 o 
  -1   2  12      152.00      139.04      1.89 o 
   0   2  12       66.39       59.01      1.03 o 
   1   2  12        6.02        6.73      0.49 o 
   2   2  12      137.47      135.95      2.33 o 
   3   2  12        6.20       10.32      0.71 o 
   4   2  12     2424.28     2468.44     32.95 o 
   5   2  12      866.47      899.02      9.17 o 
   6   2  12      434.89      452.52      4.79 o 
   7   2  12       85.57       87.67      1.34 o 
  -9   3  12       33.63       31.66      1.54 o 
  -8   3  12      884.15      861.99     10.97 o 
  -7   3  12      515.47      552.20      7.35 o 
  -6   3  12      844.17      871.30     10.33 o 
  -5   3  12       68.45       54.88      1.08 o 
  -4   3  12       56.61       55.40      1.05 o 
  -3   3  12      659.77      647.62      7.29 o 
  -2   3  12       69.71       61.03      0.99 o 
  -1   3  12      326.70      322.72      6.88 o 
   0   3  12      563.19      556.47      5.87 o 
   1   3  12      182.35      184.03      2.44 o 
   2   3  12       67.16       72.77      1.63 o 
   3   3  12      112.94      115.55      1.83 o 
   4   3  12      137.31      135.79      2.11 o 
   5   3  12      156.35      152.46      2.07 o 
   6   3  12       25.56       20.99      0.62 o 
   7   3  12      139.69      146.80      1.98 o 
  -8   4  12      116.68      130.11      2.23 o 
  -7   4  12      294.37      262.91      3.79 o 
  -6   4  12        6.14       12.96      0.84 o 
  -5   4  12       18.79       20.08      0.72 o 
  -4   4  12      196.58      197.31      2.62 o 
  -3   4  12      276.75      268.99      3.16 o 
  -2   4  12      534.51      499.97      5.46 o 
  -1   4  12       18.12       19.11      0.75 o 
   0   4  12      441.73      430.30      4.72 o 
   1   4  12      485.26      468.50      5.14 o 
   2   4  12      294.16      292.09      4.14 o 
   3   4  12      455.40      463.74      5.71 o 
   4   4  12       12.45        9.51      0.54 o 
   5   4  12       48.39       46.02      0.94 o 
   6   4  12      269.90      265.04      3.74 o 
   7   4  12        1.38        1.29      0.44 o 
  -8   5  12       16.33       28.87      1.10 o 
  -7   5  12       87.56       85.36      1.76 o 
  -6   5  12      411.88      363.30      6.84 o 
  -5   5  12      267.20      269.67      3.31 o 
  -4   5  12      485.14      479.34      5.30 o 
  -3   5  12      195.44      185.55      2.34 o 
  -2   5  12        0.85        2.39      0.62 o 
  -1   5  12      148.79      164.28      2.09 o 
   0   5  12       47.93       42.66      0.87 o 
   1   5  12      169.57      154.45      2.00 o 
   2   5  12      292.59      287.84      4.10 o 
   3   5  12      218.95      240.03      3.15 o 
   4   5  12       10.14       20.60      0.81 o 
   5   5  12        0.79        1.21      0.46 o 
   6   5  12       50.37       57.98      0.97 o 
   7   5  12        0.61        0.47      0.36 o 
  -8   6  12        0.08        0.42      0.45 o 
  -7   6  12       62.85       68.06      1.45 o 
  -6   6  12      265.78      264.26      4.88 o 
  -5   6  12      813.90      782.14      9.24 o 
  -4   6  12      100.72      110.70      1.75 o 
  -3   6  12      551.62      581.33      6.82 o 
  -2   6  12      419.98      394.59      4.43 o 
  -1   6  12     1527.07     1544.70     18.50 o 
   0   6  12      496.83      507.65      6.48 o 
   1   6  12      443.75      430.60      5.61 o 
   2   6  12      319.51      331.48      5.16 o 
   3   6  12      167.04      169.44      3.06 o 
   4   6  12       38.04       44.15      1.82 o 
   5   6  12      242.39      243.79      4.52 o 
   6   6  12        1.36        5.36      0.87 o 
   7   6  12        3.93        1.75      0.44 o 
  -8   7  12      130.50      154.34      7.01 o 
  -7   7  12       56.16       66.16      1.61 o 
  -6   7  12       12.93       17.94      1.04 o 
  -5   7  12      204.05      250.28      3.65 o 
  -4   7  12     1343.60     1305.55     16.44 o 
  -3   7  12        0.53        2.74      0.44 o 
  -2   7  12       23.81       23.80      0.80 o 
  -1   7  12      714.42      710.22     10.49 o 
   0   7  12      539.65      529.16      7.67 o 
   1   7  12        0.01        1.38      0.77 o 
   2   7  12       38.03       31.60      1.57 o 
   3   7  12       51.16       51.80      1.99 o 
   4   7  12       91.26      104.02      3.03 o 
   5   7  12        7.18        7.13      0.60 o 
   6   7  12      187.32      202.66      3.15 o 
  -7   8  12      267.57      266.14      5.75 o 
  -6   8  12       75.93       79.09      1.86 o 
  -5   8  12        6.74        4.20      0.51 o 
  -4   8  12        0.00        3.20      1.15 o 
  -3   8  12     1031.40     1037.18     12.03 o 
  -2   8  12       92.34       91.68      1.97 o 
  -1   8  12       19.48       16.94      0.82 o 
   0   8  12       81.54       78.09      1.78 o 
   1   8  12      358.31      361.20      5.59 o 
   2   8  12      648.08      620.47     18.53 o 
   3   8  12       55.67       43.31      2.75 o 
   4   8  12       40.39       40.61      1.71 o 
   5   8  12        0.02        2.46      0.50 o 
   6   8  12       59.84       72.81      1.88 o 
  -7   9  12        0.27        0.66      0.42 o 
  -6   9  12        0.01       -0.52      0.61 o 
  -5   9  12      167.61      161.51      2.49 o 
  -4   9  12       23.02       27.61      0.82 o 
  -3   9  12      435.84      429.03      5.31 o 
  -2   9  12      709.39      721.44      9.38 o 
  -1   9  12      612.77      610.37      9.02 o 
   0   9  12       19.44       14.58      0.88 o 
   1   9  12       38.90       42.81      1.45 o 
   2   9  12        4.65       10.94      1.77 o 
   3   9  12      578.48      546.39     16.39 o 
   4   9  12      266.44      296.85      9.41 o 
   5   9  12       71.57      102.67      3.77 o 
  -6  10  12        3.42        2.76      0.52 o 
  -5  10  12      305.93      307.78      4.18 o 
  -4  10  12       55.31       47.59      1.25 o 
  -3  10  12       53.65       56.97      1.28 o 
  -2  10  12        2.70        4.42      0.54 o 
  -1  10  12       69.92       67.37      1.79 o 
   0  10  12      197.29      215.70      4.65 o 
   1  10  12       63.01       66.74      1.56 o 
   2  10  12        9.52       11.18      1.63 o 
   3  10  12      149.04      179.60      6.29 o 
   4  10  12      179.75      182.07      6.05 o 
   5  10  12        9.67       14.02      1.12 o 
  -6  11  12        1.30        1.02      0.65 o 
  -5  11  12       31.86       29.80      0.97 o 
  -4  11  12      195.18      188.49      3.09 o 
  -3  11  12        4.06        6.04      0.51 o 
  -2  11  12        1.96        2.96      0.55 o 
  -1  11  12        1.85        2.11      0.53 o 
   0  11  12       16.16       21.99      0.91 o 
   1  11  12      158.84      147.26      2.60 o 
   2  11  12       31.38       34.60      2.24 o 
   3  11  12       74.22       70.22      3.12 o 
   4  11  12       15.18       10.94      1.21 o 
  -5  12  12        1.11        2.53      0.44 o 
  -4  12  12      113.76      124.36      2.24 o 
  -3  12  12      333.40      340.62      8.32 o 
  -2  12  12       40.76       48.65      1.22 o 
  -1  12  12        0.53        0.67      0.45 o 
   0  12  12       64.25       67.40      1.47 o 
   1  12  12       51.88       54.43      1.44 o 
   2  12  12      166.78      166.05      5.68 o 
   3  12  12       20.86       27.66      1.72 o 
  -4  13  12        6.51        5.70      0.43 o 
  -3  13  12      153.33      156.85      2.90 o 
  -2  13  12        0.02        0.43      0.36 o 
  -1  13  12        1.92        1.95      0.41 o 
   0  13  12       45.35       49.29      1.11 o 
   1  13  12      168.12      166.55      4.21 o 
   2  13  12      243.17      259.97      7.96 o 
  -2  14  12       60.33       57.40      1.28 o 
  -1  14  12       12.04       12.51      0.75 o 
   0  14  12      231.50      222.75      3.85 o 
  -7   0  13      982.00     1013.50     20.63 o 
  -5   0  13     2243.01     2221.59     29.52 o 
  -3   0  13       47.23       47.62      1.78 o 
  -1   0  13     1065.24     1015.24     16.71 o 
   1   0  13       32.57       30.50      1.33 o 
   3   0  13     1142.63     1108.51     18.29 o 
   5   0  13       13.41        9.45      0.83 o 
   7   0  13        6.36        5.28      0.50 o 
  -8   1  13       18.97       28.26      0.92 o 
  -7   1  13       51.45       53.14      2.35 o 
  -6   1  13        0.14        1.01      0.47 o 
  -5   1  13      157.60      143.57      1.83 o 
  -4   1  13       30.14       33.18      0.80 o 
  -3   1  13      916.40      899.73      8.75 o 
  -2   1  13      189.18      195.40      2.20 o 
  -1   1  13      317.66      311.24      3.49 o 
   0   1  13     1405.82     1354.65     14.74 o 
   1   1  13      197.69      210.47      3.34 o 
   2   1  13      156.87      148.87      2.16 o 
   3   1  13      619.38      666.92      8.00 o 
   4   1  13      980.99      967.50     11.38 o 
   5   1  13      235.79      241.02      3.25 o 
   6   1  13      191.88      195.23      2.43 o 
   7   1  13       17.85       21.46      0.61 o 
  -9   2  13        2.65        1.96      0.40 o 
  -8   2  13      132.37      157.49      3.49 o 
  -7   2  13        1.57        2.05      0.46 o 
  -6   2  13        3.27        6.21      0.59 o 
  -5   2  13        0.87        1.28      0.41 o 
  -4   2  13       20.33       19.43      0.63 o 
  -3   2  13      378.74      371.96      3.87 o 
  -2   2  13       46.84       39.45      0.76 o 
  -1   2  13      198.20      190.02      2.28 o 
   0   2  13      185.38      168.57      2.24 o 
   1   2  13        5.00        4.65      0.54 o 
   2   2  13     1208.24     1237.06     15.74 o 
   3   2  13       66.44       85.96      1.52 o 
   4   2  13        2.99        4.14      0.50 o 
   5   2  13      361.77      373.71      4.71 o 
   6   2  13       93.87       91.74      1.34 o 
   7   2  13       23.84       24.60      0.64 o 
  -8   3  13        0.04        0.43      0.32 o 
  -7   3  13       31.03       37.67      1.02 o 
  -6   3  13      111.08      103.74      1.71 o 
  -5   3  13      610.83      642.39      7.16 o 
  -4   3  13      155.25      151.73      2.04 o 
  -3   3  13       72.12       65.50      1.19 o 
  -2   3  13     1911.59     1815.87     18.18 o 
  -1   3  13      345.89      339.08      4.03 o 
   0   3  13        6.44        9.63      0.54 o 
   1   3  13      673.78      668.09      8.41 o 
   2   3  13      198.66      193.81      2.96 o 
   3   3  13        0.82        1.51      0.44 o 
   4   3  13       11.24       10.19      0.62 o 
   5   3  13       36.65       35.74      1.02 o 
   6   3  13       89.71       93.03      1.79 o 
   7   3  13       55.66       64.32      1.23 o 
  -8   4  13       56.57       67.38      1.83 o 
  -7   4  13      291.48      286.15      4.06 o 
  -6   4  13      439.58      419.49      6.48 o 
  -5   4  13     1134.98     1159.54     12.50 o 
  -4   4  13      381.05      373.02      4.28 o 
  -3   4  13      378.15      397.02      4.47 o 
  -2   4  13       11.98       15.35      0.79 o 
  -1   4  13      288.08      279.38      3.19 o 
   0   4  13      115.08      115.20      1.61 o 
   1   4  13      279.39      257.01      3.05 o 
   2   4  13     1083.00     1091.54     13.97 o 
   3   4  13       55.22       62.31      1.24 o 
   4   4  13        2.81        1.44      0.42 o 
   5   4  13      227.04      227.40      4.66 o 
   6   4  13       15.69       14.07      0.60 o 
   7   4  13       71.78       71.31      1.83 o 
  -8   5  13       23.09       17.72      0.89 o 
  -7   5  13       40.18       40.11      1.09 o 
  -6   5  13       43.87       44.36      1.09 o 
  -5   5  13       98.58       96.01      1.51 o 
  -4   5  13      626.48      602.21      6.55 o 
  -3   5  13       37.39       36.71      0.86 o 
  -2   5  13      171.54      171.93      2.54 o 
  -1   5  13       25.43       21.79      0.70 o 
   0   5  13        3.36        3.49      0.37 o 
   1   5  13       89.87       94.71      1.43 o 
   2   5  13       54.61       57.96      1.31 o 
   3   5  13      532.36      531.07      7.11 o 
   4   5  13        9.79       16.09      0.72 o 
   5   5  13      130.84      133.78      1.94 o 
   6   5  13       12.94       16.54      0.70 o 
  -7   6  13      264.85      271.48      4.20 o 
  -6   6  13      347.83      356.30      5.51 o 
  -5   6  13       10.16        9.57      0.65 o 
  -4   6  13        0.96        1.19      0.41 o 
  -3   6  13       24.92       28.04      0.84 o 
  -2   6  13      295.91      278.69      3.54 o 
  -1   6  13     1579.90     1600.45     17.71 o 
   0   6  13      473.91      465.31      5.52 o 
   1   6  13        4.89        4.29      0.47 o 
   2   6  13        0.03        1.99      0.55 o 
   3   6  13        4.61        4.85      0.84 o 
   4   6  13      337.11      342.72      7.55 o 
   5   6  13       13.25       13.05      0.82 o 
   6   6  13        8.82       10.46      0.62 o 
  -8   7  13       78.96       84.84      2.98 o 
  -7   7  13        3.49        4.82      0.55 o 
  -6   7  13       28.32       24.79      1.03 o 
  -5   7  13      136.68      150.26      2.42 o 
  -4   7  13       46.81       37.10      1.07 o 
  -3   7  13      187.49      186.95      2.91 o 
  -2   7  13      536.20      508.78      6.59 o 
  -1   7  13       50.06       52.48      1.29 o 
   0   7  13     1524.69     1558.12     21.35 o 
   1   7  13      595.53      543.59      8.05 o 
   2   7  13      231.13      246.88      5.75 o 
   3   7  13      176.35      194.77      5.17 o 
   4   7  13      111.90      119.90      4.75 o 
   5   7  13        7.22       10.40      1.65 o 
   6   7  13       41.22       55.83      1.60 o 
  -7   8  13       76.51       67.73      1.51 o 
  -6   8  13       14.13       10.70      0.72 o 
  -5   8  13      630.89      623.41      8.11 o 
  -4   8  13      147.65      143.57      2.34 o 
  -3   8  13      199.77      196.93      3.02 o 
  -2   8  13      232.81      238.50      3.54 o 
  -1   8  13        7.59       10.00      0.87 o 
   0   8  13       32.90       38.37      1.09 o 
   1   8  13      482.52      459.05      7.93 o 
   2   8  13       27.69       25.98      2.24 o 
   3   8  13       53.87       52.11      2.98 o 
   4   8  13        1.23        1.26      1.07 o 
   5   8  13        3.94        8.89      1.21 o 
  -7   9  13      105.70      105.98      3.63 o 
  -6   9  13       82.37       76.65      2.89 o 
  -5   9  13       28.81       32.71      0.88 o 
  -4   9  13      352.33      340.54      4.69 o 
  -3   9  13       18.59       18.40      1.03 o 
  -2   9  13      222.34      245.53      4.06 o 
  -1   9  13      135.30      131.66      2.52 o 
   0   9  13      290.36      281.39      4.54 o 
   1   9  13       28.78       28.55      1.18 o 
   2   9  13      162.04      169.96      6.19 o 
   3   9  13       67.03       68.12      3.26 o 
   4   9  13       62.91       57.65      2.75 o 
   5   9  13      162.40      166.47      5.31 o 
  -6  10  13       15.94       22.63      0.93 o 
  -5  10  13       55.92       60.43      1.14 o 
  -4  10  13       18.66       19.25      1.49 o 
  -3  10  13      116.04      112.07      1.91 o 
  -2  10  13      134.01      148.85      2.70 o 
  -1  10  13     1245.51     1252.66     17.67 o 
   0  10  13      141.16      144.97      2.64 o 
   1  10  13        2.46        2.18      0.61 o 
   2  10  13      181.79      183.84      6.43 o 
   3  10  13        5.22       12.06      1.49 o 
   4  10  13        1.26        2.33      0.93 o 
  -5  11  13        0.68        1.63      0.42 o 
  -4  11  13      393.85      401.19      5.90 o 
  -3  11  13       11.96       15.52      0.75 o 
  -2  11  13       35.20       37.80      1.11 o 
  -1  11  13      135.32      136.64      2.47 o 
   0  11  13      136.32      141.87      2.52 o 
   1  11  13        2.01        1.10      0.85 o 
   2  11  13        1.72        3.59      1.12 o 
   3  11  13        3.91        3.49      1.02 o 
  -4  12  13       68.56       62.13      2.54 o 
  -3  12  13      484.89      491.60      7.98 o 
  -2  12  13        0.02       -0.30      0.37 o 
  -1  12  13       46.15       43.00      1.10 o 
   0  12  13        1.79        4.70      0.49 o 
   1  12  13      298.04      267.42      8.43 o 
   2  12  13        8.13        6.80      1.12 o 
   3  12  13       30.71       26.73      1.54 o 
  -3  13  13       42.68       43.37      1.06 o 
  -2  13  13       41.55       36.70      0.89 o 
  -1  13  13        6.85       10.44      0.54 o 
   0  13  13       27.49       25.41      0.72 o 
  -8   0  14      228.96      215.43      4.90 o 
  -6   0  14      111.58       91.01      1.97 o 
  -4   0  14     1983.42     2005.48     26.70 o 
  -2   0  14      374.15      352.59      5.98 o 
   0   0  14      550.81      518.37      8.33 o 
   2   0  14     1615.05     1539.80     25.06 o 
   4   0  14      139.64      138.86      2.99 o 
   6   0  14      520.88      563.22     13.88 o 
  -8   1  14       10.67       14.89      0.68 o 
  -7   1  14        0.77       -0.14      0.38 o 
  -6   1  14       50.62       41.87      1.06 o 
  -5   1  14      288.17      286.64      3.52 o 
  -4   1  14       34.09       39.97      1.10 o 
  -3   1  14     1698.62     1718.29     16.29 o 
  -2   1  14      259.27      270.29      2.93 o 
  -1   1  14      624.87      622.73      7.05 o 
   0   1  14     1166.05     1173.02     13.73 o 
   1   1  14      153.24      172.59      2.89 o 
   2   1  14      115.97      110.31      1.94 o 
   3   1  14      313.37      313.51      4.07 o 
   4   1  14       47.13       46.76      1.08 o 
   5   1  14       23.81       22.41      0.74 o 
   6   1  14        0.11        0.13      0.30 o 
   7   1  14      110.70      110.30      1.62 o 
  -8   2  14       35.60       30.15      0.83 o 
  -7   2  14      158.75      184.44      2.83 o 
  -6   2  14       29.18       22.00      0.74 o 
  -5   2  14        1.99        1.39      0.41 o 
  -4   2  14       31.60       29.91      0.80 o 
  -3   2  14      242.21      255.73      2.82 o 
  -2   2  14       40.00       34.60      0.74 o 
  -1   2  14       97.44       99.90      1.43 o 
   0   2  14      366.30      370.85      5.52 o 
   1   2  14      457.18      454.94      5.93 o 
   2   2  14      147.05      155.25      2.49 o 
   3   2  14      545.76      516.09      6.33 o 
   4   2  14      387.18      419.09      5.23 o 
   5   2  14      293.48      288.21      3.71 o 
   6   2  14       14.01       12.33      0.64 o 
   7   2  14       11.32       11.65      0.46 o 
  -8   3  14        0.09        0.18      0.33 o 
  -7   3  14      701.02      774.23     10.02 o 
  -6   3  14      273.17      292.26      3.56 o 
  -5   3  14      293.58      285.22      3.80 o 
  -4   3  14      919.92      907.99      9.63 o 
  -3   3  14      118.55      109.43      1.80 o 
  -2   3  14     2683.91     2673.51     25.65 o 
  -1   3  14       10.07       11.29      0.55 o 
   0   3  14        1.27        4.39      0.96 o 
   1   3  14        5.41        5.98      0.65 o 
   2   3  14       74.29       79.09      1.58 o 
   3   3  14      164.25      166.10      2.41 o 
   4   3  14       58.80       57.14      1.16 o 
   5   3  14        3.23        3.39      0.40 o 
   6   3  14       31.82       36.04      0.84 o 
  -8   4  14       76.38       82.87      1.51 o 
  -7   4  14        0.67        2.11      0.48 o 
  -6   4  14      199.14      193.49      2.51 o 
  -5   4  14      122.90      125.77      1.83 o 
  -4   4  14        0.06        0.67      0.36 o 
  -3   4  14      927.23      893.21      9.52 o 
  -2   4  14      722.41      696.49      7.46 o 
  -1   4  14     1518.50     1491.99     15.51 o 
   0   4  14        0.00        1.33      0.55 o 
   1   4  14      657.98      637.11      6.91 o 
   2   4  14       11.14        9.53      0.89 o 
   3   4  14      218.25      233.76      3.48 o 
   4   4  14       35.94       39.07      1.51 o 
   5   4  14       20.49       18.61      0.69 o 
   6   4  14       99.66       87.48      1.44 o 
  -8   5  14       28.20       27.51      1.01 o 
  -7   5  14        0.16        0.52      0.39 o 
  -6   5  14      292.55      297.83      4.21 o 
  -5   5  14       12.55       14.48      0.69 o 
  -4   5  14     1207.01     1192.16     12.83 o 
  -3   5  14       38.87       32.98      0.84 o 
  -2   5  14     1019.63      985.73     10.39 o 
  -1   5  14       83.84       83.72      1.70 o 
   0   5  14      611.66      611.82      6.21 o 
   1   5  14       70.39       72.32      1.22 o 
   2   5  14        0.80        1.14      0.64 o 
   3   5  14       11.30        8.70      0.61 o 
   4   5  14        1.22        1.62      0.47 o 
   5   5  14        3.38        5.55      0.56 o 
   6   5  14       16.31       15.10      1.37 o 
  -7   6  14       53.51       51.19      1.36 o 
  -6   6  14       10.03       10.31      1.07 o 
  -5   6  14       12.33       16.12      0.68 o 
  -4   6  14       25.06       34.91      0.94 o 
  -3   6  14      468.55      443.02      5.49 o 
  -2   6  14      123.89      126.21      1.92 o 
  -1   6  14      744.01      723.82      9.57 o 
   0   6  14      185.47      172.58      2.47 o 
   1   6  14      980.75      978.30     11.43 o 
   2   6  14       48.26       56.26      1.64 o 
   3   6  14       18.78       20.49      1.04 o 
   4   6  14       18.95       22.70      1.30 o 
   5   6  14      257.15      237.65     11.08 o 
   6   6  14        1.88        3.01      0.54 o 
  -7   7  14       10.04       10.73      0.64 o 
  -6   7  14      382.93      380.34      6.63 o 
  -5   7  14      318.69      343.39      4.74 o 
  -4   7  14      352.00      343.85      4.79 o 
  -3   7  14      122.95      115.35      2.03 o 
  -2   7  14     1733.05     1745.59     21.79 o 
  -1   7  14      110.74      116.94      2.06 o 
   0   7  14        4.67        6.99      0.81 o 
   1   7  14       45.95       39.99      2.20 o 
   2   7  14       22.73       14.95      1.91 o 
   3   7  14        0.02       -0.70      1.12 o 
   4   7  14       20.94       23.28      1.86 o 
   5   7  14       34.76       45.17      2.14 o 
  -7   8  14       14.65       17.17      0.86 o 
  -6   8  14       58.43       54.31      1.43 o 
  -5   8  14      259.46      256.66      3.63 o 
  -4   8  14       18.89       14.39      0.73 o 
  -3   8  14        0.01        0.23      0.43 o 
  -2   8  14      408.00      404.69      6.21 o 
  -1   8  14      256.18      246.12      3.62 o 
   0   8  14       16.39       17.95      0.83 o 
   1   8  14        0.39        0.55      0.71 o 
   2   8  14       12.36        9.45      1.58 o 
   3   8  14      201.40      190.73      6.61 o 
   4   8  14      116.53      138.75      5.31 o 
   5   8  14       11.14       13.13      1.16 o 
  -6   9  14       43.66       50.47      2.37 o 
  -5   9  14       28.89       25.23      0.94 o 
  -4   9  14      421.61      438.45      5.99 o 
  -3   9  14       18.93       17.68      0.68 o 
  -2   9  14        0.04        1.00      0.44 o 
  -1   9  14      213.40      224.27      3.75 o 
   0   9  14      528.69      516.53      7.67 o 
   1   9  14        0.31        2.79      1.30 o 
   2   9  14       74.80       88.89      3.82 o 
   3   9  14        1.64        1.26      1.02 o 
   4   9  14       27.67       31.80      1.82 o 
   5   9  14       15.61       19.60      1.16 o 
  -6  10  14       53.05       59.76      1.56 o 
  -5  10  14        0.12        0.63      0.36 o 
  -4  10  14        8.34        6.54      0.47 o 
  -3  10  14       88.91       79.26      2.06 o 
  -2  10  14      490.77      499.08      7.87 o 
  -1  10  14       48.72       42.34      1.21 o 
   0  10  14      486.82      517.32      7.63 o 
   1  10  14       33.72       36.69      2.37 o 
   2  10  14      163.21      160.97      5.68 o 
   3  10  14       13.55       13.50      1.40 o 
   4  10  14        2.23        2.19      0.75 o 
  -5  11  14       35.73       36.98      0.82 o 
  -4  11  14       60.28       59.57      2.39 o 
  -3  11  14        0.85        1.42      0.48 o 
  -2  11  14        0.03        0.10      0.41 o 
  -1  11  14       22.84       24.87      0.88 o 
   0  11  14        6.41        7.21      0.58 o 
   1  11  14       57.26       66.31      3.03 o 
   2  11  14       52.95       54.53      2.56 o 
   3  11  14        0.01        2.28      0.84 o 
  -4  12  14       45.97       44.25      1.06 o 
  -3  12  14        4.38        6.24      0.52 o 
  -2  12  14        0.09        0.38      0.36 o 
  -1  12  14      159.71      156.32      3.62 o 
   0  12  14       39.66       37.49      1.07 o 
   1  12  14       10.86        9.45      1.21 o 
   2  12  14       16.95       22.77      1.49 o 
  -2  13  14      366.42      351.87     10.62 o 
  -1  13  14       23.00       20.09      0.72 o 
   0  13  14        6.94        6.05      0.93 o 
  -7   0  15      768.35      881.96     17.97 o 
  -5   0  15     1059.46     1062.61     15.23 o 
  -3   0  15       83.61      100.08      1.99 o 
  -1   0  15      137.72      120.06      2.52 o 
   1   0  15      950.42      911.46     18.66 o 
   3   0  15     1272.91     1297.24     21.27 o 
   5   0  15       14.30       13.60      0.86 o 
  -8   1  15      497.16      561.39      9.31 o 
  -7   1  15      298.98      308.65      4.87 o 
  -6   1  15     1792.08     1899.44     21.77 o 
  -5   1  15      133.18      129.79      1.89 o 
  -4   1  15      528.98      517.13      6.18 o 
  -3   1  15      124.77      114.79      1.64 o 
  -2   1  15      285.75      254.81      2.82 o 
  -1   1  15      268.52      275.03      3.42 o 
   0   1  15      106.95      122.22      3.37 o 
   1   1  15        0.68        2.76      0.53 o 
   2   1  15      178.46      172.30      2.71 o 
   3   1  15      234.50      230.38      3.45 o 
   4   1  15      245.77      251.34      3.60 o 
   5   1  15      979.50      985.71     11.47 o 
   6   1  15       14.73       12.12      0.59 o 
  -8   2  15       63.87       60.30      1.25 o 
  -7   2  15        5.94       11.16      0.62 o 
  -6   2  15      266.04      269.75      3.36 o 
  -5   2  15       68.54       76.53      1.35 o 
  -4   2  15      155.70      143.08      3.03 o 
  -3   2  15     1016.72      969.64     14.98 o 
  -2   2  15        0.74        1.58      0.42 o 
  -1   2  15      139.37      144.30      2.04 o 
   0   2  15      134.96      125.70      2.23 o 
   1   2  15       54.49       52.35      1.38 o 
   2   2  15        0.84        0.23      0.47 o 
   3   2  15       89.49       86.94      1.52 o 
   4   2  15       15.29       13.40      0.66 o 
   5   2  15      130.28      139.10      1.99 o 
   6   2  15       16.92       18.32      0.60 o 
  -8   3  15       15.60       17.23      0.53 o 
  -7   3  15       47.56       51.55      1.13 o 
  -6   3  15      208.07      220.80      3.04 o 
  -5   3  15        7.84        4.79      0.50 o 
  -4   3  15      568.61      563.38      6.36 o 
  -3   3  15       21.87       20.88      0.72 o 
  -2   3  15      826.56      815.44      8.14 o 
  -1   3  15       41.97       36.71      0.84 o 
   0   3  15      457.80      415.81      6.85 o 
   1   3  15      298.52      304.75      4.33 o 
   2   3  15      412.38      402.59      5.55 o 
   3   3  15     1764.69     1818.20     22.92 o 
   4   3  15        0.02        0.20      0.41 o 
   5   3  15       16.67       15.88      0.63 o 
   6   3  15      459.92      482.29      6.46 o 
  -8   4  15       62.77       67.34      1.54 o 
  -7   4  15       17.81       18.03      0.71 o 
  -6   4  15      271.04      295.35      3.81 o 
  -5   4  15      181.97      178.94      2.59 o 
  -4   4  15      321.92      308.95      3.73 o 
  -3   4  15       40.81       41.24      1.33 o 
  -2   4  15      657.30      619.74      6.72 o 
  -1   4  15       46.42       41.72      0.92 o 
   0   4  15      307.12      292.24      4.33 o 
   1   4  15     1472.14     1451.26     18.39 o 
   2   4  15      233.46      215.59      3.26 o 
   3   4  15      103.95      105.19      1.88 o 
   4   4  15        6.32        6.27      0.46 o 
   5   4  15       13.32       14.18      0.67 o 
   6   4  15        0.00        0.50      0.30 o 
  -8   5  15      118.26      123.26      3.91 o 
  -7   5  15      280.23      315.26      4.76 o 
  -6   5  15        3.53        2.59      0.40 o 
  -5   5  15      167.73      171.78      2.46 o 
  -4   5  15       67.89       66.82      1.41 o 
  -3   5  15       11.49       11.87      0.59 o 
  -2   5  15       42.39       39.28      0.98 o 
  -1   5  15        3.15        2.97      0.43 o 
   0   5  15       20.11       19.81      0.71 o 
   1   5  15      261.79      238.35      3.18 o 
   2   5  15      413.06      379.14      7.26 o 
   3   5  15       51.11       51.77      1.80 o 
   4   5  15       91.86       82.11      1.67 o 
   5   5  15      191.54      205.46      4.61 o 
   6   5  15       18.16       17.41      0.82 o 
  -7   6  15      172.07      183.56      3.37 o 
  -6   6  15      120.80      141.24      2.47 o 
  -5   6  15       60.11       59.57      1.16 o 
  -4   6  15       19.71       20.23      0.84 o 
  -3   6  15      125.58      125.13      1.96 o 
  -2   6  15      395.78      381.53      5.29 o 
  -1   6  15      326.49      311.33      4.03 o 
   0   6  15      183.80      176.02      2.77 o 
   1   6  15       24.30       31.59      1.28 o 
   2   6  15       80.98       94.11      2.28 o 
   3   6  15      263.90      262.08      5.99 o 
   4   6  15        0.91        0.90      0.75 o 
   5   6  15       35.57       35.97      1.38 o 
  -7   7  15      257.91      266.43      4.57 o 
  -6   7  15        1.32        1.60      0.46 o 
  -5   7  15       40.18       49.26      1.12 o 
  -4   7  15        9.68        5.57      0.73 o 
  -3   7  15     1080.72     1095.08     15.57 o 
  -2   7  15      471.30      452.69      6.86 o 
  -1   7  15      103.83      101.26      2.02 o 
   0   7  15        3.56        4.84      0.56 o 
   1   7  15     1580.02     1537.88     24.87 o 
   2   7  15       34.26       31.38      2.28 o 
   3   7  15       11.23       12.24      1.01 o 
   4   7  15       62.76       63.47      2.84 o 
   5   7  15       17.14       16.20      0.85 o 
  -6   8  15        2.93        3.92      0.46 o 
  -5   8  15        0.22        0.00      0.34 o 
  -4   8  15       76.44       75.59      1.57 o 
  -3   8  15       90.47       92.99      1.69 o 
  -2   8  15        9.41        8.36      0.68 o 
  -1   8  15     1260.94     1233.85     15.57 o 
   0   8  15       19.01       21.58      1.42 o 
   1   8  15      987.14     1010.13     20.33 o 
   2   8  15       52.15       45.40      2.65 o 
   3   8  15       81.94       81.53      3.45 o 
   4   8  15       42.43       49.59      2.33 o 
   5   8  15        0.20       -0.37      0.56 o 
  -6   9  15        0.57        1.17      0.37 o 
  -5   9  15      186.44      205.84      2.95 o 
  -4   9  15       69.59       70.07      1.32 o 
  -3   9  15        1.57        2.60      0.49 o 
  -2   9  15       31.45       29.08      1.04 o 
  -1   9  15      109.95      124.75      2.70 o 
   0   9  15      289.88      314.37      5.71 o 
   1   9  15      123.16      140.35      5.22 o 
   2   9  15       79.85       78.74      3.45 o 
   3   9  15       74.69       78.97      3.21 o 
   4   9  15       15.39       14.34      1.16 o 
  -5  10  15       21.34       35.12      0.74 o 
  -4  10  15       60.12       59.72      1.27 o 
  -3  10  15       20.04       20.89      0.95 o 
  -2  10  15       20.25       21.38      0.84 o 
  -1  10  15      298.09      296.85      4.62 o 
   0  10  15       73.75       76.64      1.60 o 
   1  10  15       17.61       22.03      1.77 o 
   2  10  15        0.28        1.63      0.93 o 
   3  10  15       75.88       79.21      3.03 o 
  -4  11  15        0.71        0.51      0.36 o 
  -3  11  15       40.88       30.95      0.98 o 
  -2  11  15      148.97      148.36      2.85 o 
  -1  11  15        0.23        0.25      0.39 o 
   0  11  15       70.23       66.43      4.40 o 
   1  11  15       36.56       34.88      1.96 o 
   2  11  15      172.13      168.52      5.49 o 
  -3  12  15      117.38      114.78      3.68 o 
  -2  12  15       31.04       29.76      0.89 o 
  -1  12  15      130.32      117.66      2.11 o 
   1  12  15       60.97       64.17      2.56 o 
  -8   0  16        8.56        6.66      0.81 o 
  -6   0  16      244.83      252.25      4.85 o 
  -4   0  16        2.07        3.02      0.65 o 
  -2   0  16        0.35        0.66      0.47 o 
   0   0  16     2152.51     2140.57     38.18 o 
   2   0  16       43.48       52.28      2.02 o 
   4   0  16      516.70      542.89      9.98 o 
   6   0  16      214.29      221.00      3.88 o 
  -8   1  16       53.52       53.53      1.28 o 
  -7   1  16       31.45       23.52      0.84 o 
  -6   1  16      382.21      386.15      4.88 o 
  -5   1  16      662.14      633.48      7.12 o 
  -4   1  16     1328.07     1327.33     13.31 o 
  -3   1  16       55.16       49.57      1.38 o 
  -2   1  16        8.27        7.50      0.50 o 
  -1   1  16        9.03        6.91      0.50 o 
   0   1  16       57.77       49.60      1.16 o 
   1   1  16        6.02        5.81      0.63 o 
   2   1  16       55.08       59.26      1.52 o 
   3   1  16      373.99      374.97      5.20 o 
   4   1  16       75.54       77.19      1.34 o 
   5   1  16      382.32      371.23      4.54 o 
   6   1  16       38.99       34.72      0.73 o 
  -8   2  16        7.15        9.00      0.55 o 
  -7   2  16       36.30       29.22      0.80 o 
  -6   2  16      268.15      259.28      3.45 o 
  -5   2  16        0.60        1.08      0.43 o 
  -4   2  16       40.75       36.81      0.85 o 
  -3   2  16      123.26      121.37      2.30 o 
  -2   2  16      135.01      124.96      1.85 o 
  -1   2  16       72.20       75.86      1.44 o 
   0   2  16        6.06        6.80      0.52 o 
   1   2  16      114.07      107.04      2.14 o 
   2   2  16       90.07       86.52      1.67 o 
   3   2  16      343.32      327.53      4.61 o 
   4   2  16       20.69       27.25      0.76 o 
   5   2  16       50.39       44.23      0.87 o 
   6   2  16      174.15      177.62      3.19 o 
  -8   3  16      147.94      128.26      5.29 o 
  -7   3  16       64.70       60.69      1.31 o 
  -6   3  16       32.28       33.57      0.80 o 
  -5   3  16        2.39        2.56      0.43 o 
  -4   3  16      776.00      759.23      9.10 o 
  -3   3  16      141.66      129.98      1.74 o 
  -2   3  16     1565.74     1481.85     15.29 o 
  -1   3  16        0.03        0.27      0.38 o 
   0   3  16       57.78       54.58      1.27 o 
   1   3  16      924.86      913.49     13.23 o 
   2   3  16        0.18       -0.31      0.43 o 
   3   3  16        0.02       -0.13      0.43 o 
   4   3  16      380.48      367.11      5.01 o 
   5   3  16      261.31      265.45      4.86 o 
   6   3  16       66.05       84.02      2.07 o 
  -7   4  16        1.34        1.50      0.38 o 
  -6   4  16       50.60       49.19      0.94 o 
  -5   4  16       95.97      101.54      1.68 o 
  -4   4  16     1154.96     1148.54     12.38 o 
  -3   4  16       69.57       58.83      1.19 o 
  -2   4  16      222.19      216.71      3.00 o 
  -1   4  16      149.36      150.49      2.05 o 
   0   4  16       50.98       51.29      1.12 o 
   1   4  16      390.68      380.25      5.25 o 
   2   4  16      293.08      297.42      4.25 o 
   3   4  16      113.76      103.57      1.83 o 
   4   4  16      277.46      255.35      3.60 o 
   5   4  16       11.43       12.05      0.71 o 
  -7   5  16      118.30      117.09      2.31 o 
  -6   5  16      115.72       99.95      1.56 o 
  -5   5  16      169.14      167.38      2.39 o 
  -4   5  16      180.08      176.55      2.33 o 
  -3   5  16     1221.81     1189.70     15.09 o 
  -2   5  16     1028.90     1024.11     13.13 o 
  -1   5  16      116.51      106.63      1.74 o 
   0   5  16       60.55       58.67      1.31 o 
   1   5  16        2.03        2.08      0.47 o 
   2   5  16      623.67      624.88      8.23 o 
   3   5  16      784.83      778.40     10.06 o 
   4   5  16        0.56        0.27      0.37 o 
   5   5  16        5.67        7.35      0.60 o 
  -7   6  16        0.62        2.86      0.42 o 
  -6   6  16       56.47       65.22      1.27 o 
  -5   6  16       50.79       48.40      1.00 o 
  -4   6  16       28.10       27.09      1.02 o 
  -3   6  16       65.55       61.23      1.35 o 
  -2   6  16      601.50      581.04      8.60 o 
  -1   6  16      518.76      514.52      6.87 o 
   0   6  16      902.62      934.20     13.39 o 
   1   6  16       93.35      101.82      2.35 o 
   2   6  16      605.26      553.91     11.67 o 
   3   6  16      212.04      212.66      7.08 o 
   4   6  16       47.70       41.95      2.14 o 
   5   6  16       16.98       22.15      1.35 o 
  -7   7  16      104.44      101.37      3.31 o 
  -6   7  16        1.81        5.84      0.54 o 
  -5   7  16       31.55       33.06      1.02 o 
  -4   7  16       98.26      103.11      1.80 o 
  -3   7  16        1.29        4.36      0.76 o 
  -2   7  16      123.76      121.92      2.34 o 
  -1   7  16      341.92      345.95      5.36 o 
   0   7  16      302.63      296.90      5.39 o 
   1   7  16       25.39       29.34      2.19 o 
   2   7  16       69.22       78.00      3.49 o 
   3   7  16        0.71        0.97      0.58 o 
   4   7  16        6.58        9.73      1.12 o 
  -6   8  16       14.54       10.99      0.61 o 
  -5   8  16        4.41        3.70      0.40 o 
  -4   8  16      134.01      154.70      2.37 o 
  -3   8  16       10.50       10.00      0.70 o 
  -2   8  16       29.49       31.82      1.06 o 
  -1   8  16      346.42      348.34      5.35 o 
   0   8  16      262.28      240.65      3.87 o 
   1   8  16      218.88      206.84      6.98 o 
   2   8  16      118.63      132.43      4.89 o 
   3   8  16       30.60       26.50      1.72 o 
   4   8  16       25.00       32.08      1.63 o 
  -5   9  16       80.61       90.35      1.44 o 
  -4   9  16       24.82       26.74      0.73 o 
  -3   9  16      645.53      684.05      9.83 o 
  -2   9  16       14.16       14.79      0.91 o 
  -1   9  16       65.90       61.69      1.63 o 
   0   9  16      197.79      201.01      3.84 o 
   1   9  16      188.15      200.74      6.66 o 
   2   9  16       19.79       18.21      1.54 o 
   3   9  16        0.09       -0.42      0.70 o 
  -5  10  16        0.51        0.90      0.41 o 
  -4  10  16      119.72      115.94      2.26 o 
  -3  10  16       28.22       27.67      0.98 o 
  -2  10  16        0.98        1.12      0.50 o 
  -1  10  16      349.44      371.14      6.38 o 
   0  10  16      168.02      159.73      3.77 o 
   1  10  16      310.81      294.15      9.03 o 
   2  10  16       37.95       40.79      2.00 o 
   3  10  16       95.91       81.21      2.89 o 
  -4  11  16       27.06       27.59      0.92 o 
  -3  11  16      163.05      171.04      7.99 o 
  -2  11  16        3.06        4.04      0.47 o 
  -1  11  16        2.44        1.97      0.43 o 
   0  11  16        6.92        8.77      0.88 o 
   1  11  16        2.74        6.01      0.93 o 
   2  11  16       19.84       16.02      1.12 o 
  -1  12  16       82.90       70.87      2.47 o 
  -7   0  17      109.19      143.41      4.68 o 
  -5   0  17       10.08       11.48      0.88 o 
  -3   0  17     3673.86     3612.44     49.93 o 
  -1   0  17      592.48      564.84     11.00 o 
   1   0  17       18.69       21.54      1.42 o 
   3   0  17      251.52      252.33      5.84 o 
   5   0  17      401.14      413.75      8.64 o 
  -8   1  17       16.48       24.57      0.76 o 
  -7   1  17       61.02       67.45      1.43 o 
  -6   1  17        0.04        0.25      0.34 o 
  -5   1  17      365.17      369.77      4.36 o 
  -4   1  17       21.76       21.08      0.72 o 
  -3   1  17        9.09       10.76      0.55 o 
  -2   1  17      320.14      304.65      3.96 o 
  -1   1  17       99.99       94.87      1.77 o 
   0   1  17     1034.24     1056.20     12.39 o 
   1   1  17       58.98       53.70      1.65 o 
   2   1  17      632.26      648.28      9.60 o 
   3   1  17       16.52       13.83      0.87 o 
   4   1  17      283.29      289.50      5.02 o 
   5   1  17       25.25       22.88      0.63 o 
  -7   2  17       24.03       31.36      0.90 o 
  -6   2  17       22.62       24.21      0.93 o 
  -5   2  17     1181.91     1159.91     12.50 o 
  -4   2  17      727.79      724.21      8.04 o 
  -3   2  17        2.42        4.54      0.42 o 
  -2   2  17       67.68       64.31      1.29 o 
  -1   2  17      251.39      231.74      3.17 o 
   0   2  17      300.08      292.88      3.82 o 
   1   2  17      263.20      256.28      4.20 o 
   2   2  17       53.79       57.04      1.46 o 
   3   2  17        1.94        0.62      0.43 o 
   4   2  17       55.79       49.95      1.07 o 
   5   2  17      370.87      377.28      5.99 o 
  -7   3  17      376.89      395.48      8.22 o 
  -6   3  17       34.26       46.63      0.90 o 
  -5   3  17       49.52       42.54      0.93 o 
  -4   3  17       24.02       23.61      0.76 o 
  -3   3  17      129.68      120.63      2.08 o 
  -2   3  17      257.22      246.41      3.07 o 
  -1   3  17      893.04      854.34     10.13 o 
   0   3  17       34.83       32.85      0.91 o 
   1   3  17      188.24      179.14      3.12 o 
   2   3  17      690.07      729.51      9.53 o 
   3   3  17       13.78       16.86      0.74 o 
   4   3  17      165.38      155.26      3.08 o 
   5   3  17        0.40        0.44      0.30 o 
  -7   4  17       77.66       74.29      1.41 o 
  -6   4  17       63.17       56.92      1.06 o 
  -5   4  17       43.19       38.81      0.86 o 
  -4   4  17       10.53       10.47      0.80 o 
  -3   4  17       26.45       20.37      0.77 o 
  -2   4  17       34.90       28.34      1.00 o 
  -1   4  17        7.26        7.48      0.54 o 
   0   4  17        6.27        4.91      0.48 o 
   1   4  17      603.67      578.86      8.60 o 
   2   4  17       70.41       71.22      1.43 o 
   3   4  17       17.01       17.05      0.69 o 
   4   4  17       74.80       84.89      2.10 o 
   5   4  17        1.28        0.98      0.34 o 
  -7   5  17       20.34       18.46      0.69 o 
  -6   5  17        9.67        9.46      0.47 o 
  -5   5  17       87.53       96.21      1.59 o 
  -4   5  17       22.52       21.19      0.66 o 
  -3   5  17      376.74      371.29      4.33 o 
  -2   5  17      153.01      139.42      2.56 o 
  -1   5  17      155.22      156.66      2.28 o 
   0   5  17        9.31       14.17      0.73 o 
   1   5  17      263.05      288.51      4.58 o 
   2   5  17        1.71        4.06      0.52 o 
   3   5  17      171.98      181.66      3.48 o 
   4   5  17       18.09       17.62      0.95 o 
   5   5  17       36.34       37.99      1.20 o 
  -7   6  17        0.70        1.60      0.34 o 
  -6   6  17      367.35      400.85      5.25 o 
  -5   6  17      279.62      287.89      4.00 o 
  -4   6  17      323.89      327.29      4.13 o 
  -3   6  17     1338.94     1338.79     16.92 o 
  -2   6  17       12.61       11.66      0.85 o 
  -1   6  17      512.40      515.14      8.91 o 
   0   6  17       78.98       81.63      1.74 o 
   1   6  17        6.10        5.82      1.07 o 
   2   6  17      259.91      261.81      5.83 o 
   3   6  17       22.03       24.01      1.16 o 
   4   6  17       53.41       60.21      2.47 o 
  -6   7  17       17.16       19.18      0.66 o 
  -5   7  17       29.57       27.28      0.86 o 
  -4   7  17       18.69       19.44      0.82 o 
  -3   7  17      164.63      175.10      3.00 o 
  -2   7  17      335.90      353.94      5.45 o 
  -1   7  17      214.26      213.64      3.52 o 
   0   7  17        1.06        1.60      0.62 o 
   1   7  17       98.84      100.13      2.69 o 
   2   7  17      106.96      106.87      4.05 o 
   3   7  17      204.65      203.11      6.47 o 
   4   7  17       14.42       17.69      1.26 o 
  -6   8  17        9.42        6.60      0.45 o 
  -5   8  17      251.79      255.16      3.87 o 
  -4   8  17        0.81        0.03      0.37 o 
  -3   8  17      145.93      148.85      2.58 o 
  -2   8  17      158.62      152.81      2.65 o 
  -1   8  17      346.97      360.76      6.35 o 
   0   8  17       97.23       96.97      2.20 o 
   1   8  17        0.14        1.72      1.02 o 
   2   8  17        0.55        0.37      0.79 o 
   3   8  17        2.10        2.05      0.79 o 
  -5   9  17       58.52       54.04      1.22 o 
  -4   9  17       61.75       64.90      1.30 o 
  -3   9  17       29.25       38.76      0.98 o 
  -2   9  17       26.18       34.38      1.41 o 
  -1   9  17      112.59      113.62      4.28 o 
   0   9  17        5.40        6.33      0.75 o 
   1   9  17       18.45       24.07      1.63 o 
   2   9  17      169.33      175.41      5.63 o 
   3   9  17       55.46       60.16      2.28 o 
  -4  10  17      217.04      222.16      3.88 o 
  -3  10  17        9.15        8.15      0.58 o 
  -2  10  17      196.36      188.95      4.24 o 
  -1  10  17       40.51       43.77      1.46 o 
   0  10  17      145.77      152.03      5.03 o 
   2  10  17        1.97        2.33      0.65 o 
  -3  11  17       26.89       23.65      1.16 o 
  -2  11  17      104.90      106.14      2.51 o 
  -1  11  17       24.26       17.55      1.09 o 
  -6   0  18        0.11        2.02      0.57 o 
  -4   0  18      212.28      200.94      3.94 o 
  -2   0  18      374.10      364.65      6.58 o 
   0   0  18     1243.19     1257.89     25.46 o 
   2   0  18        0.98        2.00      0.76 o 
   4   0  18        9.63        9.24      0.81 o 
  -7   1  18        2.54        3.52      0.41 o 
  -6   1  18        2.44        1.04      0.37 o 
  -5   1  18      229.96      248.20      3.32 o 
  -4   1  18       23.73       28.37      1.40 o 
  -3   1  18      111.53      110.00      1.64 o 
  -2   1  18        1.08        1.46      0.46 o 
  -1   1  18     1410.87     1384.42     16.08 o 
   0   1  18     1818.02     1862.75     21.42 o 
   1   1  18      933.95      951.49     13.76 o 
   2   1  18     1015.25     1040.67     14.98 o 
   3   1  18      386.04      416.38      6.31 o 
   4   1  18       10.58        9.40      0.56 o 
   5   1  18        2.11        3.49      0.34 o 
  -7   2  18        5.80        4.59      0.35 o 
  -6   2  18        2.17        3.57      0.37 o 
  -5   2  18        9.38        9.65      0.52 o 
  -4   2  18        3.58        5.56      0.42 o 
  -3   2  18      115.65      116.53      1.73 o 
  -2   2  18      790.53      778.04      8.57 o 
  -1   2  18      394.09      390.34      4.94 o 
   0   2  18      166.43      169.07      2.68 o 
   1   2  18      490.54      513.70      7.72 o 
   2   2  18       14.21       14.22      0.85 o 
   3   2  18      358.42      375.64      5.73 o 
   4   2  18       30.65       30.87      0.85 o 
   5   2  18       78.78       79.44      1.98 o 
  -7   3  18      521.21      539.02      8.65 o 
  -6   3  18       24.21       27.26      0.73 o 
  -5   3  18      115.47      116.02      1.66 o 
  -4   3  18       81.80       75.81      1.38 o 
  -3   3  18      117.39      108.31      1.79 o 
  -2   3  18     1902.00     1897.30     23.92 o 
  -1   3  18      156.86      149.53      2.22 o 
   0   3  18        0.99        2.07      0.46 o 
   1   3  18      178.32      168.92      2.95 o 
   2   3  18       93.70      101.14      2.01 o 
   3   3  18       45.45       46.14      1.15 o 
   4   3  18      249.89      253.67      4.51 o 
  -7   4  18      128.74      137.06      4.49 o 
  -6   4  18       10.64       14.51      0.59 o 
  -5   4  18        4.80        8.01      0.45 o 
  -4   4  18       13.55       12.71      0.68 o 
  -3   4  18       30.84       31.52      1.74 o 
  -2   4  18        1.25        0.83      0.44 o 
  -1   4  18      281.54      301.07      4.31 o 
   0   4  18       38.88       38.63      0.94 o 
   1   4  18        5.40        6.34      0.59 o 
   2   4  18       24.48       23.31      0.88 o 
   3   4  18       13.44       11.33      0.60 o 
   4   4  18      151.55      162.16      2.58 o 
  -6   5  18        0.31        0.27      0.34 o 
  -5   5  18       58.64       48.04      0.97 o 
  -4   5  18      186.23      188.67      3.21 o 
  -3   5  18       38.75       36.40      0.99 o 
  -2   5  18       74.13       84.04      1.45 o 
  -1   5  18      331.76      341.86      6.56 o 
   0   5  18      992.77     1021.53     20.74 o 
   1   5  18        0.08       -0.17      0.44 o 
   2   5  18      189.30      194.75      4.19 o 
   3   5  18      245.48      230.05      4.13 o 
   4   5  18       84.49       83.77      2.98 o 
  -6   6  18        6.01        8.51      0.45 o 
  -5   6  18       53.87       54.09      1.10 o 
  -4   6  18       23.98       29.22      0.82 o 
  -3   6  18      138.07      119.50      1.99 o 
  -2   6  18       80.84       78.02      1.68 o 
  -1   6  18       50.68       49.90      1.29 o 
   0   6  18       61.02       65.06      1.69 o 
   1   6  18      466.74      463.55     13.60 o 
   2   6  18        6.30        6.12      0.74 o 
   3   6  18        7.63       17.74      1.30 o 
  -6   7  18        1.83        2.35      0.58 o 
  -5   7  18       66.34       68.10      1.56 o 
  -4   7  18      268.16      280.31      5.03 o 
  -3   7  18      298.36      325.99      5.00 o 
  -2   7  18       97.62       98.53      1.91 o 
  -1   7  18        5.72        7.19      0.68 o 
   0   7  18        0.00        1.16      0.59 o 
   2   7  18      372.90      365.16     10.80 o 
   3   7  18       35.37       36.18      1.68 o 
  -5   8  18       78.40       76.84      1.62 o 
  -4   8  18      290.87      284.80      5.14 o 
  -3   8  18        2.54        3.05      0.44 o 
  -2   8  18       21.80       24.28      0.90 o 
  -1   8  18       46.80       49.86      1.35 o 
   0   8  18        7.82        8.99      1.12 o 
   1   8  18      125.54      129.08      4.42 o 
   2   8  18       38.63       42.00      1.91 o 
  -4   9  18       12.57       21.05      0.96 o 
  -3   9  18       64.76       67.49      1.54 o 
  -2   9  18       73.56       72.15      1.63 o 
  -1   9  18        0.30        0.02      0.49 o 
  -3  10  18      202.63      188.45      5.59 o 
  -2  10  18      227.54      222.95      4.82 o 
  -1  10  18       75.91       67.19      1.79 o 
  -7   0  19        2.95        3.27      0.47 o 
  -5   0  19      133.25      108.28      2.06 o 
  -3   0  19       37.31       27.78      1.11 o 
  -1   0  19        0.35        2.63      1.35 o 
   1   0  19        0.35        0.19      0.91 o 
   3   0  19       41.16       34.79      1.36 o 
  -7   1  19        0.72        0.53      0.27 o 
  -6   1  19       28.18       31.41      0.68 o 
  -5   1  19       93.80       96.32      1.45 o 
  -4   1  19        0.62        0.93      0.32 o 
  -3   1  19       12.42       11.95      0.61 o 
  -2   1  19        1.00        2.37      0.43 o 
  -1   1  19        7.01        7.05      0.94 o 
   0   1  19       32.77       47.10      1.28 o 
   1   1  19      183.14      178.74      3.08 o 
   2   1  19       21.09       23.73      1.06 o 
   3   1  19      288.05      288.20      5.13 o 
   4   1  19       28.59       33.10      0.82 o 
  -7   2  19        3.98        3.23      0.51 o 
  -6   2  19        9.71        9.47      0.43 o 
  -5   2  19       84.86       88.34      1.45 o 
  -4   2  19       43.91       42.88      0.90 o 
  -3   2  19       33.77       31.49      0.87 o 
  -2   2  19       69.88       72.46      1.35 o 
  -1   2  19        9.11       11.09      0.62 o 
   0   2  19       27.31       24.71      0.87 o 
   1   2  19      875.61      867.47     12.55 o 
   2   2  19      205.02      195.28      3.25 o 
   3   2  19       22.35       20.87      0.94 o 
   4   2  19        1.21        1.29      0.34 o 
  -6   3  19        2.37        0.54      0.33 o 
  -5   3  19        1.70        1.70      0.32 o 
  -4   3  19       99.86       84.48      1.45 o 
  -3   3  19       18.86       19.79      0.85 o 
  -2   3  19        0.22        2.00      0.45 o 
  -1   3  19      110.93       94.38      1.57 o 
   0   3  19        2.31        3.25      0.53 o 
   1   3  19      148.56      157.23      2.75 o 
   2   3  19      171.68      178.89      2.99 o 
   3   3  19      280.49      270.05      4.16 o 
   4   3  19       87.56       75.98      1.58 o 
  -6   4  19      205.69      194.87      2.50 o 
  -5   4  19      248.34      270.00      3.17 o 
  -4   4  19      287.43      300.53      3.85 o 
  -3   4  19        1.00        2.59      0.49 o 
  -2   4  19      197.57      192.31      2.94 o 
  -1   4  19     1069.36     1054.89     15.16 o 
   0   4  19        6.33        6.13      0.50 o 
   1   4  19       43.42       46.36      1.17 o 
   2   4  19      170.87      187.82      3.05 o 
   3   4  19      131.84      122.70      2.07 o 
  -6   5  19        6.90        8.06      0.46 o 
  -5   5  19        7.54        7.36      0.42 o 
  -4   5  19        3.99        5.46      0.47 o 
  -3   5  19      156.51      155.03      2.43 o 
  -2   5  19       12.57       12.63      0.74 o 
  -1   5  19       75.65       79.22      2.22 o 
   0   5  19      302.98      305.84      9.03 o 
   1   5  19        8.87        7.83      0.57 o 
   2   5  19      112.30      117.19      2.34 o 
   3   5  19      112.95      105.56      3.54 o 
  -5   6  19        7.08        4.50      0.43 o 
  -4   6  19      210.77      216.11      4.40 o 
  -3   6  19      115.41      124.30      3.06 o 
  -2   6  19       13.91       13.40      0.70 o 
  -1   6  19       21.02       24.56      1.03 o 
   0   6  19      120.00      113.85      4.05 o 
  -5   7  19        0.39        0.76      0.30 o 
  -4   7  19      215.10      210.52      3.84 o 
  -3   7  19       73.61       69.55      2.06 o 
  -2   7  19        0.15       -0.34      0.44 o 
  -1   7  19       84.20       88.25      2.28 o 
  -4   8  19        0.36        1.00      0.92 o 
  -3   8  19      268.18      280.65      4.91 o 
  -2   8  19       16.34       17.71      0.99 o 
  -1   8  19       35.53       34.50      1.16 o 
  -3   9  19       30.96       31.23      1.11 o 
  -2   9  19       39.01       34.94      2.51 o 
  -1   9  19      155.82      159.86      5.03 o 
  -6   0  20        5.93        6.38      0.54 o 
  -4   0  20      195.25      181.32      3.66 o 
  -2   0  20       62.88       56.13      1.61 o 
   0   0  20       67.76       90.84      3.17 o 
   2   0  20      199.60      210.19      4.81 o 
  -6   1  20       86.61       88.65      1.46 o 
  -5   1  20       49.75       47.38      0.87 o 
  -4   1  20        4.70        4.42      0.41 o 
  -3   1  20        0.23        0.68      0.44 o 
  -2   1  20        7.68        7.27      0.54 o 
  -1   1  20        4.21        7.56      0.56 o 
   0   1  20       20.36       22.48      0.87 o 
   1   1  20       14.17       16.26      0.78 o 
   2   1  20        1.09        1.09      0.42 o 
   3   1  20      128.71      131.83      2.21 o 
  -6   2  20      218.63      203.44      2.85 o 
  -5   2  20        0.03        0.31      0.28 o 
  -4   2  20        0.85        2.33      0.40 o 
  -3   2  20       31.65       37.32      0.98 o 
  -2   2  20      369.07      390.75      4.87 o 
  -1   2  20       66.45       66.27      1.22 o 
   0   2  20      176.00      175.36      2.97 o 
   1   2  20      104.86      113.75      2.10 o 
   2   2  20        6.12       10.53      0.62 o 
   3   2  20      108.06      119.13      2.02 o 
  -6   3  20        7.12        4.11      0.32 o 
  -5   3  20       36.14       41.39      0.83 o 
  -4   3  20       52.75       51.89      1.01 o 
  -3   3  20      162.99      148.77      2.36 o 
  -2   3  20       81.33       84.94      1.41 o 
  -1   3  20       84.05       92.55      1.50 o 
   0   3  20      104.13      100.65      1.91 o 
   1   3  20      149.47      163.06      2.76 o 
   2   3  20       84.34       87.19      1.64 o 
   3   3  20        2.70        3.82      0.40 o 
  -5   4  20        0.10        0.56      0.30 o 
  -4   4  20      188.53      183.05      2.56 o 
  -3   4  20       10.39       10.28      0.58 o 
  -2   4  20        9.63        9.82      0.59 o 
  -1   4  20      243.35      241.34      3.85 o 
   0   4  20        9.21       10.76      0.75 o 
   1   4  20       22.61       20.09      0.73 o 
   2   4  20        4.08        3.53      0.45 o 
   3   4  20       53.67       57.85      1.55 o 
  -5   5  20        0.46        0.62      0.28 o 
  -4   5  20       73.15       76.12      1.35 o 
  -3   5  20        7.43        5.75      0.45 o 
  -2   5  20       58.99       57.24      1.92 o 
  -1   5  20      142.87      150.24      2.57 o 
   0   5  20        0.49        0.02      0.51 o 
   1   5  20       49.45       48.66      2.14 o 
   2   5  20       37.94       30.64      1.49 o 
  -5   6  20      564.05      529.53     15.04 o 
  -4   6  20       54.85       52.19      1.13 o 
  -3   6  20        5.31        5.11      0.46 o 
  -2   6  20        0.01        0.44      0.94 o 
  -1   6  20       14.97       13.69      0.74 o 
   0   6  20       23.98       26.91      1.54 o 
   1   6  20       25.50       22.35      1.26 o 
  -4   7  20        0.77        3.24      0.35 o 
  -3   7  20        9.59       11.34      1.00 o 
  -2   7  20       20.83       19.58      1.11 o 
  -1   7  20       31.14       28.40      1.44 o 
   0   7  20        3.05        1.54      0.61 o 
  -3   8  20       49.18       42.50      1.04 o 
  -2   8  20       45.64       48.83      1.45 o 
  -1   8  20        0.23        0.33      0.56 o 
  -5   0  21      266.38      276.02      6.15 o 
  -3   0  21      596.11      619.29     10.47 o 
  -1   0  21      144.30      157.45      3.14 o 
   1   0  21       78.56       93.46      3.63 o 
   3   0  21       36.38       42.37      1.82 o 
  -5   1  21       70.63       68.01      1.01 o 
  -4   1  21       34.51       29.98      1.01 o 
  -3   1  21        0.08        0.13      0.36 o 
  -2   1  21      102.76       90.89      1.48 o 
  -1   1  21        0.56        2.05      0.44 o 
   0   1  21      111.01      117.54      2.13 o 
   1   1  21       89.55      100.14      1.86 o 
   2   1  21       24.08       26.69      0.76 o 
   3   1  21        0.18        0.38      0.25 o 
  -5   2  21        2.54        2.31      0.29 o 
  -4   2  21       76.14       76.12      1.39 o 
  -3   2  21        1.48        1.42      0.44 o 
  -2   2  21       84.73       82.85      1.68 o 
  -1   2  21       54.86       56.08      1.34 o 
   0   2  21        7.30        7.39      0.56 o 
   1   2  21       12.39       13.21      0.63 o 
   2   2  21       72.17       68.45      1.32 o 
  -5   3  21       10.38       11.57      0.48 o 
  -4   3  21        0.44        1.86      0.37 o 
  -3   3  21       83.05       85.74      1.50 o 
  -2   3  21       11.83       13.95      0.61 o 
  -1   3  21       33.23       39.18      0.91 o 
   0   3  21       11.46       11.66      0.61 o 
   1   3  21       44.27       43.21      1.01 o 
   2   3  21       76.74       73.52      1.91 o 
  -5   4  21      156.92      176.41      3.31 o 
  -4   4  21       10.82        7.87      0.57 o 
  -3   4  21        3.14        1.71      0.33 o 
  -2   4  21       76.95       86.26      1.49 o 
  -1   4  21      131.15      130.43      2.23 o 
   0   4  21       63.29       57.72      1.76 o 
   1   4  21       13.78       14.59      0.56 o 
   2   4  21        6.77        8.69      0.56 o 
  -4   5  21       11.65        9.00      0.48 o 
  -3   5  21       72.40       74.39      2.18 o 
  -2   5  21        2.41        2.83      0.40 o 
  -1   5  21       14.22       14.72      0.81 o 
   0   5  21        4.95        8.47      0.67 o 
   1   5  21        4.07        7.37      0.58 o 
  -4   6  21       36.08       24.93      0.97 o 
  -3   6  21       75.67       73.54      1.59 o 
  -2   6  21        6.75       10.40      0.58 o 
  -1   6  21       24.03       22.12      1.30 o 
   0   6  21        8.99       10.94      0.93 o 
  -2   7  21       46.56       37.39      1.17 o 
  -4   0  22       47.16       42.79      1.96 o 
  -2   0  22      611.43      638.32     10.66 o 
   0   0  22        9.49        3.82      0.61 o 
   2   0  22      391.34      371.63     10.71 o 
  -4   1  22        3.83        5.29      0.39 o 
  -3   1  22        0.02        0.54      0.32 o 
  -2   1  22       36.84       42.91      0.86 o 
  -1   1  22        0.81        1.33      0.37 o 
   0   1  22      440.22      432.45      6.38 o 
   1   1  22      243.45      250.63      3.82 o 
   2   1  22        2.71        1.01      0.31 o 
  -4   2  22       42.37       45.59      1.00 o 
  -3   2  22      133.68      125.36      1.95 o 
  -2   2  22       85.85       88.26      1.50 o 
  -1   2  22        6.86        9.32      0.49 o 
   0   2  22      673.73      701.31     10.07 o 
   1   2  22      325.02      323.23      6.76 o 
  -4   3  22       49.39       53.40      1.26 o 
  -3   3  22      267.78      296.14      6.34 o 
  -2   3  22       26.83       31.39      0.77 o 
  -1   3  22      490.04      495.87     10.34 o 
   0   3  22      435.81      479.85      9.88 o 
   1   3  22       15.48       12.45      0.57 o 
  -4   4  22        0.50        0.63      0.35 o 
  -3   4  22       55.34       50.93      1.22 o 
  -2   4  22       65.37       57.87      1.37 o 
  -1   4  22       82.73       84.31      2.91 o 
   0   4  22        1.57        1.93      0.70 o 
   1   4  22        1.24        0.79      0.56 o 
  -3   5  22      123.28      123.47      3.45 o 
  -2   5  22       17.90       16.67      1.16 o 
  -1   5  22        6.14        6.84      0.84 o 
   0   5  22       88.19       85.96      2.89 o 
  -3   0  23       31.72       25.64      1.01 o 
  -1   0  23       64.95       64.65      2.40 o 
  -3   1  23       28.21       27.80      1.03 o 
  -2   1  23       50.29       47.84      1.01 o 
  -1   1  23      158.22      154.32      2.82 o 
   0   1  23        9.84       12.24      0.49 o 
  -3   2  23       41.55       41.66      0.81 o 
  -2   2  23        3.14        3.74      0.33 o 
  -1   2  23      136.67      123.63      2.36 o 
   0   2  23       30.90       27.89      1.40 o 
  -2   3  23        9.84       12.53      0.93 o 
  -1   3  23        0.01        0.39      0.38 o 
                                                 
